# Supplementary material for: Inferring probabilistic miRNA–mRNA interaction signatures in cancers: a role-switch approach
Source: Nucleic Acids Res. 2014 Mar 7;42(9):e76. doi: 10.1093/nar/gku182 (PMC4027195; doi:10.1093/nar/gku182)
Supplement: SUPPLEMENTARY DATA [file supp_gku182_nar-03694-met-n-2013-File015.xlsx]

## Sheet: TableS1.1 BRCA_ProMISe
TYPE

## Sheet: TableS1.2 GBM_ProMISe
TYPE

## Sheet: TableS1.3 OV_ProMISe
TYPE

## Sheet: TableS1.4 THCA_ProMISe
TYPE

## Sheet: TableS1.5 BRCA_geneExpr
TYPE

## Sheet: TableS1.6 GBM_geneExpr
TYPE

## Sheet: TableS1.7 OV_geneExpr
TYPE

## Sheet: TableS1.8 THCA_geneExpr
TYPE
