# Supplementary material for: Inferring probabilistic miRNA–mRNA interaction signatures in cancers: a role-switch approach
Source: Nucleic Acids Res. 2014 Mar 7;42(9):e76. doi: 10.1093/nar/gku182 (PMC4027195; doi:10.1093/nar/gku182)
Supplement: SUPPLEMENTARY DATA [file supp_gku182_nar-03694-met-n-2013-File017.xlsx]

## Sheet: TableS2.1 breast cancer
miRNA	gene	avg_promise_tumor	avg_promise_normal	avg_promise_diff	promise_tstat	pval	qval	validated	oncogene	oncomir	oncopair	avg_gene_tumor	avg_gene_normal	gene_tstat	gene_pval	gene_qval	avg_miRNA_tumor	avg_miRNA_normal	miRNA_tstat	miRNA_pval	miRNA_qval	qualified	omim	Cancer gene hub (Zaman et al., 2013)
hsa-let-7c	ABCB9	0.279505	0.438324	-0.672494	-2.94738	0.0113287	0.0411259	false	false	true	false	256.677	114.397	4.55939	0.00053589	0.00444716	2607.83	9603	-5.31288	0.000140706	0.0014966	true	false	FALSE
hsa-let-7c	ADCY9	0.717456	0.885337	-0.356461	-3.37264	0.00499838	0.0228974	false	false	true	false	1325.04	880.602	3.81578	0.00214216	0.0111227	2607.83	9603	-5.31288	0.000140706	0.0014966	true	false	FALSE
hsa-let-7c	ARL6IP6	0.299103	0.634731	-1.15305	-6.97229	9.7362e-06	0.000374426	false	false	true	false	304.559	226.364	2.88407	0.0127932	0.0393713	2607.83	9603	-5.31288	0.000140706	0.0014966	true	false	FALSE
hsa-let-7c	ATXN7L3	0.608043	0.720189	-0.270453	-3.65156	0.00292861	0.0156388	false	false	true	false	1302.88	1096.07	3.26389	0.00616125	0.0229753	2607.83	9603	-5.31288	0.000140706	0.0014966	true	false	FALSE
hsa-let-7c	B3GAT3	0.568187	0.765481	-0.490689	-3.601	0.00322569	0.0167405	false	false	true	false	718.539	375.886	5.61803	8.3672e-05	0.00152379	2607.83	9603	-5.31288	0.000140706	0.0014966	true	false	FALSE
hsa-let-7c	BTF3L4	0.691261	0.865112	-0.359306	-3.93121	0.00172156	0.010783	false	false	true	false	1056.51	774.819	4.54512	0.000550021	0.0045252	2607.83	9603	-5.31288	0.000140706	0.0014966	true	false	FALSE
hsa-let-7c	C11orf84	0.426744	0.689811	-0.709351	-4.88333	0.000298838	0.00325984	false	false	true	false	449.208	210.699	3.54062	0.00362085	0.0158164	2607.83	9603	-5.31288	0.000140706	0.0014966	true	false	FALSE
hsa-let-7c	C19orf39	0.0853118	0.22164	-1.4007	-4.15599	0.00112853	0.008059	false	false	true	false	80.7366	45.0222	3.35639	0.00515693	0.0201825	2607.83	9603	-5.31288	0.000140706	0.0014966	true	false	FALSE
hsa-let-7c	C20orf112	0.793752	0.928117	-0.241996	-3.01476	0.00995226	0.0374147	false	false	true	false	1271.21	788.97	2.95321	0.0112025	0.0356344	2607.83	9603	-5.31288	0.000140706	0.0014966	true	false	FALSE
hsa-let-7c	CASP3	0.685692	0.913797	-0.467854	-4.02315	0.00144763	0.00955231	false	false	true	false	844.416	471.004	6.33365	2.60205e-05	0.000806262	2607.83	9603	-5.31288	0.000140706	0.0014966	true	false	FALSE
hsa-let-7c	CDC34	0.850756	0.977256	-0.221543	-3.07806	0.00881116	0.0342875	false	false	true	false	752.503	467.067	3.38605	0.00487112	0.0193989	2607.83	9603	-5.31288	0.000140706	0.0014966	true	false	FALSE
hsa-let-7c	CTPS	0.452299	0.610692	-0.490507	-3.7555	0.00240221	0.0136537	false	false	true	false	701.406	287.01	2.9384	0.0115259	0.0364466	2607.83	9603	-5.31288	0.000140706	0.0014966	true	false	FALSE
hsa-let-7c	CUX1	0.664123	0.757006	-0.216939	-2.85784	0.0134531	0.0466867	false	false	true	false	1584.36	1065.24	3.21725	0.00673999	0.0245751	2607.83	9603	-5.31288	0.000140706	0.0014966	true	false	FALSE
hsa-let-7c	DCAF15	0.444028	0.783219	-0.861104	-5.84402	5.74168e-05	0.00112034	false	false	true	false	437.966	303.309	3.54841	0.00356726	0.0157064	2607.83	9603	-5.31288	0.000140706	0.0014966	true	false	FALSE
hsa-let-7c	DTX2	0.767393	0.921778	-0.280692	-3.14035	0.00781542	0.0314529	false	false	true	false	543.199	246.731	6.05482	4.06709e-05	0.00101499	2607.83	9603	-5.31288	0.000140706	0.0014966	true	false	FALSE
hsa-let-7c	DYRK2	0.562385	0.802363	-0.603613	-4.09166	0.00127289	0.00875107	false	false	true	false	730.924	489.749	3.8142	0.00214861	0.0111361	2607.83	9603	-5.31288	0.000140706	0.0014966	true	false	FALSE
hsa-let-7c	E2F5	0.216103	0.377673	-0.722893	-2.97581	0.0107263	0.0394796	false	false	true	false	222.02	79.8316	3.79577	0.00222515	0.0113551	2607.83	9603	-5.31288	0.000140706	0.0014966	true	false	FALSE
hsa-let-7c	ELF4	0.632437	0.835852	-0.468016	-2.88771	0.012704	0.0447559	false	true	true	true	839.464	440.167	2.94524	0.0113755	0.0360252	2607.83	9603	-5.31288	0.000140706	0.0014966	true	false	FALSE
hsa-let-7c	ERCC4	0.401937	0.80249	-1.11495	-5.75371	6.66845e-05	0.00122864	false	true	true	true	351.378	276.754	3.19562	0.00702654	0.0253642	2607.83	9603	-5.31288	0.000140706	0.0014966	true	false	FALSE
hsa-let-7c	ERO1L	0.573655	0.806743	-0.580674	-3.60721	0.00318759	0.0165975	false	false	true	false	763.396	458.541	3.80468	0.00218778	0.0112377	2607.83	9603	-5.31288	0.000140706	0.0014966	true	false	FALSE
hsa-let-7c	FBXL19	0.384371	0.539957	-0.54051	-2.90374	0.0123193	0.0437657	false	false	true	false	587.307	255.672	3.80829	0.00217285	0.0112142	2607.83	9603	-5.31288	0.000140706	0.0014966	true	false	FALSE
hsa-let-7c	FBXO45	0.575543	0.78767	-0.521607	-3.91527	0.00177419	0.0110164	false	false	true	false	735.193	386.848	6.1633	3.41399e-05	0.000917927	2607.83	9603	-5.31288	0.000140706	0.0014966	true	false	FALSE
hsa-let-7c	FGD6	0.600196	0.880929	-0.701985	-3.91232	0.00178411	0.0110601	false	false	true	false	710.801	428.596	3.35314	0.00518932	0.0202822	2607.83	9603	-5.31288	0.000140706	0.0014966	true	false	FALSE
hsa-let-7c	GALNT4	0.49427	0.729294	-0.653382	-4.15646	0.00112752	0.00805465	false	false	true	false	645.501	378.997	4.07204	0.00132058	0.008062	2607.83	9603	-5.31288	0.000140706	0.0014966	true	false	FALSE
hsa-let-7c	GDAP2	0.476337	0.831909	-0.865478	-6.72577	1.41373e-05	0.00045382	false	false	true	false	466.912	324.351	3.78365	0.00227701	0.0115512	2607.83	9603	-5.31288	0.000140706	0.0014966	true	false	FALSE
hsa-let-7c	GOLT1B	0.667063	0.92415	-0.542752	-3.54182	0.00361255	0.0181669	false	false	true	false	817.458	592.51	2.90451	0.0123009	0.038225	2607.83	9603	-5.31288	0.000140706	0.0014966	true	false	FALSE
hsa-let-7c	GRPEL2	0.433379	0.753583	-0.91105	-4.85262	0.00031567	0.00338481	false	false	true	false	408.794	281.67	5.05582	0.000220183	0.00254585	2607.83	9603	-5.31288	0.000140706	0.0014966	true	false	FALSE
hsa-let-7c	IKBKE	0.354182	0.551016	-0.674545	-3.21188	0.00681006	0.0284731	false	false	true	false	328.399	131.543	6.35919	2.49909e-05	0.000792625	2607.83	9603	-5.31288	0.000140706	0.0014966	true	false	FALSE
hsa-let-7c	KCTD17	0.251119	0.440588	-0.822266	-3.30191	0.00572667	0.0251557	false	false	true	false	202.139	87.794	4.65677	0.000448978	0.00400777	2607.83	9603	-5.31288	0.000140706	0.0014966	true	false	FALSE
hsa-let-7c	KIAA2022	0.104808	0.252958	-1.49716	-4.09343	0.00126868	0.00872804	false	false	true	false	86.8558	42.3235	2.80868	0.014782	0.0435473	2607.83	9603	-5.31288	0.000140706	0.0014966	true	false	FALSE
hsa-let-7c	L2HGDH	0.272402	0.613027	-1.22263	-6.22462	3.09459e-05	0.000749941	false	false	true	false	222.273	144.928	3.76486	0.0023598	0.011846	2607.83	9603	-5.31288	0.000140706	0.0014966	true	false	FALSE
hsa-let-7c	LIPT2	0.0258446	0.0981528	-1.88593	-4.00046	0.00151076	0.00985435	false	false	true	false	20.6322	14.2649	2.75799	0.0162872	0.0468129	2607.83	9603	-5.31288	0.000140706	0.0014966	true	false	FALSE
hsa-let-7c	LMLN	0.396354	0.670265	-0.884119	-3.75665	0.00239697	0.0136316	false	false	true	false	394.02	207.418	4.04861	0.00137998	0.00826644	2607.83	9603	-5.31288	0.000140706	0.0014966	true	false	FALSE
hsa-let-7c	LOC221710	0.306918	0.614179	-1.12483	-7.04699	8.70954e-06	0.000362794	false	false	true	false	329.947	246.774	3.27152	0.00607147	0.0227192	2607.83	9603	-5.31288	0.000140706	0.0014966	true	false	FALSE
hsa-let-7c	LRFN4	0.353504	0.536316	-0.652472	-2.92067	0.0119251	0.0426928	false	false	true	false	374.448	145.86	4.08006	0.00130087	0.00799264	2607.83	9603	-5.31288	0.000140706	0.0014966	true	false	FALSE
hsa-let-7c	LRRC20	0.320005	0.514154	-0.760174	-3.35127	0.00520798	0.0235364	false	false	true	false	317.096	142.456	5.16428	0.000182077	0.00228631	2607.83	9603	-5.31288	0.000140706	0.0014966	true	false	FALSE
hsa-let-7c	2014-03-09	0.286434	0.519633	-0.954695	-4.60661	0.000491756	0.00454652	false	false	true	false	296.053	167.586	7.39311	5.24622e-06	0.000320503	2607.83	9603	-5.31288	0.000140706	0.0014966	true	false	FALSE
hsa-let-7c	MBTPS2	0.588194	0.816225	-0.566088	-3.94569	0.00167512	0.0105805	false	false	true	false	821.768	561.266	3.78093	0.0022888	0.0115839	2607.83	9603	-5.31288	0.000140706	0.0014966	true	false	FALSE
hsa-let-7c	MED8	0.586146	0.842243	-0.604295	-4.53588	0.00055937	0.00495205	false	false	true	false	709.469	489.925	3.60486	0.00320195	0.01454	2607.83	9603	-5.31288	0.000140706	0.0014966	true	false	FALSE
hsa-let-7c	MEIS3	0.389008	0.63622	-1.01021	-3.13161	0.00794804	0.0318301	false	false	true	false	363.788	200.106	3.23936	0.00645914	0.0238174	2607.83	9603	-5.31288	0.000140706	0.0014966	true	false	FALSE
hsa-let-7c	MESDC1	0.511583	0.70213	-0.524018	-3.49231	0.0039722	0.019463	false	false	true	false	728.134	396.503	3.74567	0.00244759	0.0120961	2607.83	9603	-5.31288	0.000140706	0.0014966	true	false	FALSE
hsa-let-7c	MRS2	0.597682	0.856092	-0.622328	-4.61858	0.000481173	0.00447767	false	false	true	false	746.538	573.66	3.49851	0.00392528	0.0167057	2607.83	9603	-5.31288	0.000140706	0.0014966	true	false	FALSE
hsa-let-7c	MYCBP	0.743837	0.926279	-0.347869	-3.46885	0.00415503	0.0200782	false	false	true	false	1037.62	631.444	3.73347	0.00250507	0.0122676	2607.83	9603	-5.31288	0.000140706	0.0014966	true	false	FALSE
hsa-let-7c	NIPA1	0.733558	0.947071	-0.411763	-4.10253	0.00124723	0.00862614	false	false	true	false	502.13	310.655	3.80799	0.0021741	0.0112142	2607.83	9603	-5.31288	0.000140706	0.0014966	true	false	FALSE
hsa-let-7c	NKIRAS2	0.631538	0.84357	-0.451309	-5.2509	0.000156619	0.00213962	false	false	true	false	912.54	724.151	2.86635	0.0132355	0.040315	2607.83	9603	-5.31288	0.000140706	0.0014966	true	false	FALSE
hsa-let-7c	NLN	0.4352	0.678909	-0.725965	-4.81499	0.000337648	0.00354133	false	false	true	false	554.642	341.321	5.0635	0.00021723	0.00252185	2607.83	9603	-5.31288	0.000140706	0.0014966	true	false	FALSE
hsa-let-7c	NME6	0.282087	0.610087	-1.24667	-5.31929	0.00013916	0.00197928	false	false	true	false	238.46	158.598	3.43231	0.00445691	0.0182023	2607.83	9603	-5.31288	0.000140706	0.0014966	true	false	FALSE
hsa-let-7c	OSBPL3	0.400829	0.710044	-0.985295	-4.31356	0.000841863	0.00654474	false	false	true	false	389.154	231.27	2.8164	0.0145652	0.0431893	2607.83	9603	-5.31288	0.000140706	0.0014966	true	false	FALSE
hsa-let-7c	OTUB2	0.102129	0.186637	-0.918688	-3.3915	0.00482038	0.0223008	false	false	true	false	120.164	44.1238	4.95573	0.000262756	0.00286141	2607.83	9603	-5.31288	0.000140706	0.0014966	true	false	FALSE
hsa-let-7c	PAG1	0.300687	0.597679	-1.02957	-4.42183	0.0006894	0.00569566	false	false	true	false	251.3	139.978	2.83793	0.0139765	0.0419197	2607.83	9603	-5.31288	0.000140706	0.0014966	true	false	FALSE
hsa-let-7c	PGM2L1	0.720337	0.925317	-0.482531	-2.83291	0.0141118	0.0483481	false	false	true	false	592.117	292.351	2.74746	0.0166181	0.0474631	2607.83	9603	-5.31288	0.000140706	0.0014966	true	false	FALSE
hsa-let-7c	PLA2G15	0.572283	0.808259	-0.573862	-3.55539	0.00351988	0.0178355	false	false	true	false	691.225	425.72	3.68066	0.00277036	0.0131575	2607.83	9603	-5.31288	0.000140706	0.0014966	true	false	FALSE
hsa-let-7c	PLEKHA8	0.17366	0.303007	-0.918089	-3.1277	0.00800816	0.0319985	false	false	true	false	125.996	52.1443	5.84771	5.70684e-05	0.00122935	2607.83	9603	-5.31288	0.000140706	0.0014966	true	false	FALSE
hsa-let-7c	PLXNC1	0.172651	0.261952	-0.704567	-4.03334	0.00142014	0.00942724	false	false	true	false	525.706	275.821	3.19106	0.00708856	0.0255378	2607.83	9603	-5.31288	0.000140706	0.0014966	true	false	FALSE
hsa-let-7c	PNKD	0.590535	0.722004	-0.344152	-2.99797	0.010279	0.0383123	false	false	true	false	1309.67	620.831	4.65744	0.000448435	0.00400708	2607.83	9603	-5.31288	0.000140706	0.0014966	true	false	FALSE
hsa-let-7c	PQLC2	0.340363	0.56781	-0.836542	-4.23131	0.000980686	0.00728058	false	false	true	false	294.992	137.037	6.36809	2.46421e-05	0.000792625	2607.83	9603	-5.31288	0.000140706	0.0014966	true	false	FALSE
hsa-let-7c	RAB3GAP2	0.798974	0.92988	-0.25046	-3.06747	0.00899254	0.0347808	false	false	true	false	1548.14	1187.83	2.85082	0.0136356	0.0411288	2607.83	9603	-5.31288	0.000140706	0.0014966	true	false	FALSE
hsa-let-7c	RAB40C	0.591293	0.791212	-0.468433	-3.36337	0.00508821	0.023158	false	false	true	false	760.143	382.387	4.17021	0.00109895	0.00716062	2607.83	9603	-5.31288	0.000140706	0.0014966	true	false	FALSE
hsa-let-7c	RNF44	0.745635	0.915085	-0.342479	-3.40723	0.00467694	0.0218256	false	false	true	false	1172.03	889.25	2.7131	0.0177449	0.049783	2607.83	9603	-5.31288	0.000140706	0.0014966	true	false	FALSE
hsa-let-7c	RNF7	0.785759	0.931353	-0.285656	-3.10156	0.00842147	0.0332169	false	false	true	false	1398.39	1008.81	4.36626	0.000763725	0.00560846	2607.83	9603	-5.31288	0.000140706	0.0014966	true	false	FALSE
hsa-let-7c	RPUSD3	0.403373	0.714337	-0.885623	-6.12052	3.65728e-05	0.000833194	false	false	true	false	417.785	273.281	2.75042	0.0165244	0.0472581	2607.83	9603	-5.31288	0.000140706	0.0014966	true	false	FALSE
hsa-let-7c	RTCD1	0.536877	0.805835	-0.636094	-5.68687	7.45487e-05	0.00132498	false	false	true	false	642.979	454.997	4.44719	0.000658007	0.00507437	2607.83	9603	-5.31288	0.000140706	0.0014966	true	false	FALSE
hsa-let-7c	RTKN	0.52365	0.670661	-0.412983	-3.15593	0.0075845	0.0308064	false	false	true	false	831.27	494.918	5.535	9.62599e-05	0.0016195	2607.83	9603	-5.31288	0.000140706	0.0014966	true	false	FALSE
hsa-let-7c	SENP5	0.618315	0.90093	-0.587113	-6.1414	3.53634e-05	0.000818128	false	false	true	false	748.615	636.934	2.81419	0.014627	0.0433128	2607.83	9603	-5.31288	0.000140706	0.0014966	true	false	FALSE
hsa-let-7c	SFT2D3	0.0379675	0.0810304	-1.21297	-6.55306	1.84477e-05	0.000536564	false	false	true	false	349.884	292.736	2.98643	0.0105095	0.034198	2607.83	9603	-5.31288	0.000140706	0.0014966	true	false	FALSE
hsa-let-7c	SLC12A9	0.672983	0.91774	-0.489041	-4.17578	0.00108759	0.00785645	false	false	true	false	830.671	559.665	3.37966	0.00493131	0.0195572	2607.83	9603	-5.31288	0.000140706	0.0014966	true	false	FALSE
hsa-let-7c	SLC16A14	0.34236	0.643274	-1.02697	-4.31576	0.000838445	0.00652686	false	false	true	false	355.348	176.734	3.20942	0.00684238	0.0248591	2607.83	9603	-5.31288	0.000140706	0.0014966	true	false	FALSE
hsa-let-7c	SLC25A24	0.81264	0.932273	-0.227432	-2.85486	0.0135304	0.0468683	false	false	true	false	1631.91	1065.55	4.06208	0.0013455	0.00814486	2607.83	9603	-5.31288	0.000140706	0.0014966	true	false	FALSE
hsa-let-7c	SLC30A6	0.395621	0.759185	-1.02723	-6.12435	3.63477e-05	0.000830571	false	false	true	false	375.718	278.724	3.05831	0.00915248	0.0308328	2607.83	9603	-5.31288	0.000140706	0.0014966	true	false	FALSE
hsa-let-7c	SLC30A7	0.667667	0.851974	-0.417321	-3.3748	0.00497763	0.0228296	false	false	true	false	974.806	632.117	5.58863	8.79196e-05	0.00157341	2607.83	9603	-5.31288	0.000140706	0.0014966	true	false	FALSE
hsa-let-7c	SMUG1	0.500625	0.819085	-0.804666	-5.40385	0.000120345	0.00181345	false	false	true	false	560.705	426.72	2.78584	0.0154426	0.0449552	2607.83	9603	-5.31288	0.000140706	0.0014966	true	false	FALSE
hsa-let-7c	SNAI3	0.0148897	0.0369535	-1.31586	-3.44409	0.00435728	0.0207482	false	false	true	false	21.2928	8.24529	3.36008	0.00512052	0.0200948	2607.83	9603	-5.31288	0.000140706	0.0014966	true	false	FALSE
hsa-let-7c	SOX13	0.730696	0.885046	-0.320536	-3.28049	0.00596756	0.025906	false	false	true	false	1311.64	988.999	2.99844	0.0102697	0.0336151	2607.83	9603	-5.31288	0.000140706	0.0014966	true	false	FALSE
hsa-let-7c	STARD3NL	0.54485	0.835121	-0.722725	-4.67551	0.000434007	0.00417226	false	false	true	false	618.516	477.793	3.12161	0.0081026	0.0282346	2607.83	9603	-5.31288	0.000140706	0.0014966	true	false	FALSE
hsa-let-7c	STYX	0.545545	0.830833	-0.693528	-3.99229	0.00153419	0.00994523	false	false	true	false	605.851	416.819	3.36439	0.00507827	0.0199472	2607.83	9603	-5.31288	0.000140706	0.0014966	true	false	FALSE
hsa-let-7c	TAF9B	0.708396	0.944525	-0.486025	-3.8071	0.00217776	0.0127354	false	false	true	false	994.492	704.568	3.13602	0.0078809	0.0277581	2607.83	9603	-5.31288	0.000140706	0.0014966	true	false	FALSE
hsa-let-7c	TARBP2	0.372882	0.703245	-0.986672	-6.13347	3.58174e-05	0.000824608	false	false	true	false	343.051	227.08	4.74226	0.000384755	0.00366219	2607.83	9603	-5.31288	0.000140706	0.0014966	true	false	FALSE
hsa-let-7c	TMEM194A	0.547394	0.86227	-0.743271	-6.41345	2.29434e-05	0.000617994	false	false	true	false	611.487	463.66	3.11978	0.00813114	0.0282997	2607.83	9603	-5.31288	0.000140706	0.0014966	true	false	FALSE
hsa-let-7c	TMEM41A	0.654201	0.876347	-0.462204	-4.12997	0.00118478	0.00833223	false	false	true	false	842.073	525.129	4.88178	0.000299665	0.0031213	2607.83	9603	-5.31288	0.000140706	0.0014966	true	false	FALSE
hsa-let-7c	TMTC3	0.563784	0.758157	-0.520953	-3.81753	0.00213506	0.0125552	false	false	true	false	891.59	638.785	3.7128	0.00260567	0.0126168	2607.83	9603	-5.31288	0.000140706	0.0014966	true	false	FALSE
hsa-let-7c	TOR1AIP2	0.548467	0.87468	-0.778238	-4.82985	0.000328785	0.00347971	false	false	true	false	553.205	372.104	3.2946	0.00580775	0.0219973	2607.83	9603	-5.31288	0.000140706	0.0014966	true	false	FALSE
hsa-let-7c	TRABD	0.431097	0.626921	-0.593945	-4.70988	0.000407879	0.00399788	false	false	true	false	679.187	381.627	3.93678	0.00170353	0.00950137	2607.83	9603	-5.31288	0.000140706	0.0014966	true	false	FALSE
hsa-let-7c	TRANK1	0.592639	0.791462	-0.496009	-3.39493	0.00478873	0.0222045	false	false	true	false	890.641	592.822	2.72546	0.0173314	0.0489646	2607.83	9603	-5.31288	0.000140706	0.0014966	true	false	FALSE
hsa-let-7c	TRAPPC1	0.0919512	0.118927	-0.415546	-3.108	0.00831776	0.0329231	false	false	true	false	1212.46	875.76	3.5041	0.00388337	0.0165693	2607.83	9603	-5.31288	0.000140706	0.0014966	true	false	FALSE
hsa-let-7c	TTC39C	0.511601	0.801852	-0.866474	-4.42163	0.000689653	0.00569566	false	false	true	false	704.15	480.911	2.7421	0.0167892	0.0477302	2607.83	9603	-5.31288	0.000140706	0.0014966	true	false	FALSE
hsa-let-7c	UHRF1BP1	0.592474	0.812119	-0.512102	-4.98682	0.000248682	0.00288781	false	false	true	false	833.694	609.968	4.07005	0.00132553	0.00807506	2607.83	9603	-5.31288	0.000140706	0.0014966	true	false	FALSE
hsa-let-7c	USP21	0.569419	0.804935	-0.587263	-3.57758	0.0033735	0.0172984	false	false	true	false	690.715	368.765	5.06705	0.000215878	0.00250955	2607.83	9603	-5.31288	0.000140706	0.0014966	true	false	FALSE
hsa-let-7c	USP38	0.618891	0.820959	-0.452035	-4.62152	0.000478618	0.00446086	false	false	true	false	905.754	724.72	4.17462	0.00108995	0.00712114	2607.83	9603	-5.31288	0.000140706	0.0014966	true	false	FALSE
hsa-let-7c	UTP15	0.337545	0.639704	-1.05889	-5.03726	0.000227497	0.00272462	false	false	true	false	369.233	278.488	2.90128	0.0123774	0.0383934	2607.83	9603	-5.31288	0.000140706	0.0014966	true	false	FALSE
hsa-let-7c	XKR8	0.258501	0.596664	-1.3221	-6.51205	1.96628e-05	0.000557265	false	false	true	false	193.663	138.521	5.27308	0.000150719	0.00206405	2607.83	9603	-5.31288	0.000140706	0.0014966	true	false	FALSE
hsa-let-7c	ZNF200	0.501465	0.830254	-0.80241	-5.16618	0.000181476	0.00235586	false	false	true	false	235.357	154.301	5.58251	8.88324e-05	0.0015769	2607.83	9603	-5.31288	0.000140706	0.0014966	true	false	FALSE
hsa-let-7c	ZNF710	0.550492	0.866158	-0.692796	-5.86372	5.55812e-05	0.00109884	false	false	true	false	274.367	184.413	4.25765	0.000933839	0.00641986	2607.83	9603	-5.31288	0.000140706	0.0014966	true	false	FALSE
hsa-let-7c	ZSWIM4	0.373367	0.57171	-0.715061	-3.2323	0.00654757	0.0276556	false	false	true	false	427.974	213.659	4.54944	0.000545701	0.00449825	2607.83	9603	-5.31288	0.000140706	0.0014966	true	false	FALSE
hsa-let-7i	ATXN7L3	0.214968	0.310197	-0.55579	-3.81315	0.0021529	0.0126257	false	false	true	false	1302.88	1096.07	3.26389	0.00616125	0.0229753	409.883	649.826	-6.56482	1.81143e-05	0.000353229	true	false	FALSE
hsa-let-7i	BTF3L4	0.217189	0.291234	-0.430156	-2.88295	0.0128205	0.0450488	false	false	true	false	1056.51	774.819	4.54512	0.000550021	0.0045252	409.883	649.826	-6.56482	1.81143e-05	0.000353229	true	false	FALSE
hsa-let-7i	ERCC4	0.0859862	0.128282	-0.639437	-3.14435	0.00775553	0.0312837	false	true	true	true	351.378	276.754	3.19562	0.00702654	0.0253642	409.883	649.826	-6.56482	1.81143e-05	0.000353229	true	false	FALSE
hsa-let-7i	GRPEL2	0.0917284	0.126684	-0.413926	-3.00759	0.0100905	0.0377865	false	false	true	false	408.794	281.67	5.05582	0.000220183	0.00254585	409.883	649.826	-6.56482	1.81143e-05	0.000353229	true	false	FALSE
hsa-let-7i	LIPT2	0.00395439	0.00736589	-0.807838	-3.26096	0.00619615	0.0265806	false	false	true	false	20.6322	14.2649	2.75799	0.0162872	0.0468129	409.883	649.826	-6.56482	1.81143e-05	0.000353229	true	false	FALSE
hsa-let-7i	LOC221710	0.063243	0.0929082	-0.594064	-3.46711	0.00416896	0.0201322	false	false	true	false	329.947	246.774	3.27152	0.00607147	0.0227192	409.883	649.826	-6.56482	1.81143e-05	0.000353229	true	false	FALSE
hsa-let-7i	MRS2	0.16038	0.230449	-0.543842	-3.1262	0.00803134	0.0320582	false	false	true	false	746.538	573.66	3.49851	0.00392528	0.0167057	409.883	649.826	-6.56482	1.81143e-05	0.000353229	true	false	FALSE
hsa-let-7i	NKIRAS2	0.185537	0.268983	-0.544653	-3.00997	0.0100444	0.0376552	false	false	true	false	912.54	724.151	2.86635	0.0132355	0.040315	409.883	649.826	-6.56482	1.81143e-05	0.000353229	true	false	FALSE
hsa-let-7i	SENP5	0.170388	0.258357	-0.65212	-4.31128	0.000845419	0.00656479	false	false	true	false	748.615	636.934	2.81419	0.014627	0.0433128	409.883	649.826	-6.56482	1.81143e-05	0.000353229	true	false	FALSE
hsa-let-7i	SFT2D3	0.00755819	0.0148698	-0.965421	-5.4615	0.000109062	0.00169945	false	false	true	false	349.884	292.736	2.98643	0.0105095	0.034198	409.883	649.826	-6.56482	1.81143e-05	0.000353229	true	false	FALSE
hsa-let-7i	SMUG1	0.120459	0.180074	-0.563465	-3.22462	0.00664505	0.0279704	false	false	true	false	560.705	426.72	2.78584	0.0154426	0.0449552	409.883	649.826	-6.56482	1.81143e-05	0.000353229	true	false	FALSE
hsa-let-7i	SOX13	0.260915	0.351514	-0.473472	-2.89685	0.0124833	0.0442023	false	false	true	false	1311.64	988.999	2.99844	0.0102697	0.0336151	409.883	649.826	-6.56482	1.81143e-05	0.000353229	true	false	FALSE
hsa-let-7i	STARD3NL	0.13626	0.198336	-0.534413	-2.96954	0.0108565	0.0398422	false	false	true	false	618.516	477.793	3.12161	0.0081026	0.0282346	409.883	649.826	-6.56482	1.81143e-05	0.000353229	true	false	FALSE
hsa-let-7i	TMEM194A	0.136901	0.194528	-0.544741	-3.61516	0.00313952	0.0164191	false	false	true	false	611.487	463.66	3.11978	0.00813114	0.0282997	409.883	649.826	-6.56482	1.81143e-05	0.000353229	true	false	FALSE
hsa-let-7i	TMTC3	0.162412	0.216231	-0.428391	-3.77844	0.00229966	0.0132379	false	false	true	false	891.59	638.785	3.7128	0.00260567	0.0126168	409.883	649.826	-6.56482	1.81143e-05	0.000353229	true	false	FALSE
hsa-let-7i	UHRF1BP1	0.16788	0.224118	-0.430326	-2.83961	0.0139317	0.0478716	false	false	true	false	833.694	609.968	4.07005	0.00132553	0.00807506	409.883	649.826	-6.56482	1.81143e-05	0.000353229	true	false	FALSE
hsa-let-7i	USP38	0.179058	0.260858	-0.549061	-4.4135	0.000700044	0.00575824	false	false	true	false	905.754	724.72	4.17462	0.00108995	0.00712114	409.883	649.826	-6.56482	1.81143e-05	0.000353229	true	false	FALSE
hsa-let-7i	UTP15	0.0693536	0.107028	-0.619647	-3.41324	0.00462323	0.021635	false	false	true	false	369.233	278.488	2.90128	0.0123774	0.0383934	409.883	649.826	-6.56482	1.81143e-05	0.000353229	true	false	FALSE
hsa-let-7i	XKR8	0.0461863	0.0696792	-0.581836	-3.73184	0.00251286	0.0140748	false	false	true	false	193.663	138.521	5.27308	0.000150719	0.00206405	409.883	649.826	-6.56482	1.81143e-05	0.000353229	true	false	FALSE
hsa-miR-10b	PTP4A2	0.00541347	0.00698528	-0.35669	-4.56112	0.000534196	0.00481035	false	false	true	false	4803.91	3000.48	3.58269	0.00334068	0.0149727	62621.5	263977	-14.403	2.27612e-09	2.66306e-07	true	false	FALSE
hsa-miR-10b	ZNF367	0.0176295	0.0210884	-0.248537	-3.77725	0.00230486	0.0132603	false	false	true	false	207.612	49.6225	5.12623	0.000194594	0.00237091	62621.5	263977	-14.403	2.27612e-09	2.66306e-07	true	false	FALSE
hsa-miR-1271	ATG7	0.00293578	0.006015	-1.07086	-4.05896	0.00135341	0.0091237	false	false	false	false	836.61	663.294	3.21952	0.00671064	0.0245042	3.19146	9.19345	-5.16696	0.000181228	0.00163106	true	false	FALSE
hsa-miR-1271	C17orf63	0.00134642	0.00237078	-1.03143	-2.96303	0.0109932	0.0402048	false	false	false	false	875.953	675.613	2.87506	0.0130162	0.0398012	3.19146	9.19345	-5.16696	0.000181228	0.00163106	true	false	FALSE
hsa-miR-1271	C2orf69	0.000658772	0.0012266	-0.874467	-2.94784	0.0113187	0.0411063	false	false	false	false	497.41	350.373	2.8355	0.014042	0.0420137	3.19146	9.19345	-5.16696	0.000181228	0.00163106	true	false	FALSE
hsa-miR-1271	CAPNS1	0.00786349	0.0155412	-1.04113	-4.04207	0.00139703	0.00932839	false	false	false	false	8039.24	6702.83	3.38548	0.0048765	0.0194113	3.19146	9.19345	-5.16696	0.000181228	0.00163106	true	false	FALSE
hsa-miR-1271	CASP2	0.00232479	0.00419707	-0.900387	-3.07428	0.00887545	0.0344462	false	false	false	false	1277.39	938.879	3.95348	0.00165066	0.00934831	3.19146	9.19345	-5.16696	0.000181228	0.00163106	true	false	FALSE
hsa-miR-1271	CPSF6	0.00229843	0.00476989	-1.09927	-5.23858	0.00016	0.00217037	false	false	false	false	1753.67	1465.81	5.81287	6.04509e-05	0.00128257	3.19146	9.19345	-5.16696	0.000181228	0.00163106	true	false	FALSE
hsa-miR-1271	DENR	0.00242685	0.0046495	-0.983056	-4.11782	0.00121202	0.00846252	false	false	false	false	1799.01	1340.56	4.13313	0.00117779	0.00747537	3.19146	9.19345	-5.16696	0.000181228	0.00163106	true	false	FALSE
hsa-miR-1271	DERL2	0.000423625	0.000855036	-1.07451	-3.37152	0.00500911	0.022927	false	false	false	false	636.605	505.404	2.93823	0.0115297	0.0364466	3.19146	9.19345	-5.16696	0.000181228	0.00163106	true	false	FALSE
hsa-miR-1271	ELAVL1	0.00306062	0.00501427	-0.827721	-3.22462	0.00664504	0.0279704	false	false	false	false	2108.32	1432.98	7.46932	4.70179e-06	0.000296057	3.19146	9.19345	-5.16696	0.000181228	0.00163106	true	false	FALSE
hsa-miR-1271	ELL	0.000799284	0.00146805	-0.955829	-3.81316	0.00215286	0.0126257	false	true	false	false	567.055	415.933	3.85007	0.00200727	0.0106119	3.19146	9.19345	-5.16696	0.000181228	0.00163106	true	false	FALSE
hsa-miR-1271	FAF2	0.00323419	0.0060412	-0.953221	-4.16859	0.00110229	0.00793606	false	false	false	false	2103.03	1553.63	5.02456	0.000232644	0.00262901	3.19146	9.19345	-5.16696	0.000181228	0.00163106	true	false	FALSE
hsa-miR-1271	FLOT1	0.00531787	0.00983839	-0.920866	-3.52411	0.00373724	0.0186316	false	false	false	false	4026.71	2889.53	3.54322	0.0036029	0.0157941	3.19146	9.19345	-5.16696	0.000181228	0.00163106	true	false	FALSE
hsa-miR-1271	FTSJ2	0.00108064	0.00189968	-0.898214	-3.29139	0.00584378	0.025524	false	false	false	false	790.312	565.453	4.51559	0.000580497	0.00468382	3.19146	9.19345	-5.16696	0.000181228	0.00163106	true	false	FALSE
hsa-miR-1271	GLE1	0.000308807	0.00056366	-0.958119	-3.58561	0.00332209	0.0171054	false	false	false	false	1344.56	958.599	4.20997	0.00102042	0.00678759	3.19146	9.19345	-5.16696	0.000181228	0.00163106	true	false	FALSE
hsa-miR-1271	GNAI3	0.00432293	0.00837976	-0.981792	-4.10902	0.00123215	0.00855822	false	false	false	false	2459.55	1876.25	4.29271	0.00087501	0.0061379	3.19146	9.19345	-5.16696	0.000181228	0.00163106	true	false	FALSE
hsa-miR-1271	GPC1	0.00206132	0.00389152	-0.889499	-3.82477	0.00210595	0.0124354	false	false	false	false	1580.86	1136.43	3.82867	0.00209039	0.0109596	3.19146	9.19345	-5.16696	0.000181228	0.00163106	true	false	FALSE
hsa-miR-1271	IPO9	0.00413981	0.00674093	-0.797808	-3.17323	0.00733616	0.0300706	false	false	false	false	2693.18	1782.74	6.1769	3.3403e-05	0.000913865	3.19146	9.19345	-5.16696	0.000181228	0.00163106	true	false	FALSE
hsa-miR-1271	MCTS1	0.00132567	0.00247428	-0.958362	-3.31809	0.00555114	0.0246235	false	false	false	false	944.294	702.589	6.26811	2.88727e-05	0.000866585	3.19146	9.19345	-5.16696	0.000181228	0.00163106	true	false	FALSE
hsa-miR-1271	MEF2D	0.00332256	0.00631656	-1.03934	-3.77474	0.00231588	0.0133	false	false	false	false	2266.03	1731.94	3.46468	0.00418839	0.0174378	3.19146	9.19345	-5.16696	0.000181228	0.00163106	true	false	FALSE
hsa-miR-1271	MYO1D	0.00396512	0.0066789	-0.912763	-2.84417	0.0138104	0.047546	false	false	false	false	2786.43	1940.62	3.54221	0.00360991	0.0158065	3.19146	9.19345	-5.16696	0.000181228	0.00163106	true	false	FALSE
hsa-miR-1271	PAIP1	0.00177827	0.00376282	-1.12655	-4.66885	0.000439266	0.00420146	false	false	false	false	1292.38	1072.7	3.03089	0.00964823	0.0320267	3.19146	9.19345	-5.16696	0.000181228	0.00163106	true	false	FALSE
hsa-miR-1271	PCMT1	0.00236146	0.00459792	-1.04054	-3.93308	0.00171548	0.0107562	false	false	false	false	1709.32	1302.54	2.75209	0.016472	0.0471707	3.19146	9.19345	-5.16696	0.000181228	0.00163106	true	false	FALSE
hsa-miR-1271	PPP1R11	0.00278318	0.00477264	-0.867315	-3.1316	0.00794824	0.0318301	false	false	false	false	1972.84	1373.01	4.6004	0.000497339	0.00426265	3.19146	9.19345	-5.16696	0.000181228	0.00163106	true	false	FALSE
hsa-miR-1271	RAB3GAP2	0.00232298	0.00425877	-1.02463	-3.25316	0.00628988	0.0268555	false	false	false	false	1548.14	1187.83	2.85082	0.0136356	0.0411288	3.19146	9.19345	-5.16696	0.000181228	0.00163106	true	false	FALSE
hsa-miR-1271	RAC1	0.00991309	0.0198555	-1.02576	-5.02785	0.000231301	0.00275422	false	false	false	false	7138.75	5995.47	2.79012	0.0153166	0.0446639	3.19146	9.19345	-5.16696	0.000181228	0.00163106	true	false	FALSE
hsa-miR-1271	RCC2	0.00590935	0.00961603	-0.746834	-2.93827	0.0115288	0.0416374	false	false	false	false	4219.36	2861.38	5.24917	0.000157088	0.00210771	3.19146	9.19345	-5.16696	0.000181228	0.00163106	true	false	FALSE
hsa-miR-1271	RNF139	0.00233822	0.00408842	-0.884468	-3.72885	0.00252722	0.014117	false	false	false	false	1524.21	1043.11	3.47985	0.00406824	0.0171196	3.19146	9.19345	-5.16696	0.000181228	0.00163106	true	false	FALSE
hsa-miR-1271	RUFY1	0.00153748	0.00330138	-1.13214	-4.942	0.000269232	0.00304656	false	false	false	false	1388.64	1145.42	3.02417	0.00977381	0.0323689	3.19146	9.19345	-5.16696	0.000181228	0.00163106	true	false	FALSE
hsa-miR-1271	SHC1	0.00493698	0.00876738	-0.86387	-3.14035	0.00781542	0.0314529	false	false	false	false	4215.27	2839.13	3.31992	0.00553162	0.0212341	3.19146	9.19345	-5.16696	0.000181228	0.00163106	true	false	FALSE
hsa-miR-1271	SLC39A13	0.00107519	0.00199889	-0.852697	-3.27351	0.00604823	0.0261447	false	false	false	false	820.941	567.053	4.02135	0.00145252	0.00856156	3.19146	9.19345	-5.16696	0.000181228	0.00163106	true	false	FALSE
hsa-miR-1271	STX5	0.00193369	0.0035	-0.931761	-3.29802	0.00576966	0.0252755	false	false	false	false	1396.23	1008.27	4.15592	0.00112867	0.00727722	3.19146	9.19345	-5.16696	0.000181228	0.00163106	true	false	FALSE
hsa-miR-1271	TM9SF4	0.00378433	0.00719534	-1.00377	-4.43303	0.000675344	0.00561929	false	false	false	false	2566.59	1995.55	3.96702	0.00160904	0.00916685	3.19146	9.19345	-5.16696	0.000181228	0.00163106	true	false	FALSE
hsa-miR-1271	TMEM115	0.00171083	0.00356222	-1.1078	-4.45599	0.000647464	0.00545773	false	false	false	false	1242.47	1026.7	2.94603	0.0113583	0.0359838	3.19146	9.19345	-5.16696	0.000181228	0.00163106	true	false	FALSE
hsa-miR-1271	TMEM127	0.00424426	0.0084668	-1.03842	-4.46773	0.00063367	0.00537406	false	false	false	false	3052.81	2442.81	5.22789	0.000162995	0.00213755	3.19146	9.19345	-5.16696	0.000181228	0.00163106	true	false	FALSE
hsa-miR-1271	UBE2K	0.00315172	0.00657516	-1.12677	-5.47502	0.000106578	0.00167553	false	false	false	false	2255.57	1875.66	3.03528	0.00956722	0.0318702	3.19146	9.19345	-5.16696	0.000181228	0.00163106	true	false	FALSE
hsa-miR-1271	UBFD1	0.00242023	0.0040609	-0.794575	-3.55505	0.00352218	0.0178416	false	false	false	false	1968.78	1325.45	5.64413	8.00817e-05	0.00148608	3.19146	9.19345	-5.16696	0.000181228	0.00163106	true	false	FALSE
hsa-miR-1271	UHRF1BP1	0.00104851	0.00192923	-0.912683	-2.85979	0.013403	0.046541	false	false	false	false	833.694	609.968	4.07005	0.00132553	0.00807506	3.19146	9.19345	-5.16696	0.000181228	0.00163106	true	false	FALSE
hsa-miR-1271	USP5	0.00289228	0.00501821	-0.869976	-3.48397	0.00403622	0.0196691	false	false	false	false	2065.8	1445.7	4.86487	0.000308843	0.00317783	3.19146	9.19345	-5.16696	0.000181228	0.00163106	true	false	FALSE
hsa-miR-1271	XRRA1	0.000506887	0.00111425	-1.05627	-2.8843	0.0127875	0.0449519	false	false	false	false	421.719	327.45	2.76266	0.0161424	0.046583	3.19146	9.19345	-5.16696	0.000181228	0.00163106	true	false	FALSE
hsa-miR-1271	ZDHHC5	0.00466667	0.00869488	-1.04675	-4.43788	0.00066935	0.00559193	false	false	false	false	3171.05	2524.96	3.28781	0.00588408	0.0222013	3.19146	9.19345	-5.16696	0.000181228	0.00163106	true	false	FALSE
hsa-miR-130a	ATP13A3	0.0477063	0.0737485	-0.71664	-4.45506	0.000648569	0.00546419	false	false	false	false	2225.43	1626.77	2.8002	0.0150239	0.044034	54.8059	132.149	-5.10997	0.000200213	0.00167321	true	false	FALSE
hsa-miR-130a	BAZ1A	0.0267345	0.0455714	-0.828492	-3.76318	0.00236735	0.0135051	false	false	false	false	1272.78	946.498	3.09665	0.00850143	0.0292107	54.8059	132.149	-5.10997	0.000200213	0.00167321	true	false	FALSE
hsa-miR-130a	CBFB	0.0176475	0.0344909	-0.973404	-4.26424	0.000922475	0.00696583	false	true	false	false	908.032	727.552	3.43947	0.0043961	0.018041	54.8059	132.149	-5.10997	0.000200213	0.00167321	true	false	FALSE
hsa-miR-130a	DENND1A	0.0238267	0.0382587	-0.829013	-3.14663	0.00772152	0.0311905	false	false	false	false	731.583	534.383	3.49995	0.00391444	0.0166678	54.8059	132.149	-5.10997	0.000200213	0.00167321	true	false	FALSE
hsa-miR-130a	ELL	0.013508	0.0238617	-0.906217	-3.11176	0.00825767	0.032739	false	true	false	false	567.055	415.933	3.85007	0.00200727	0.0106119	54.8059	132.149	-5.10997	0.000200213	0.00167321	true	false	FALSE
hsa-miR-130a	GOLT1B	0.0167632	0.027782	-0.827532	-2.93128	0.0116847	0.0420506	false	false	false	false	817.458	592.51	2.90451	0.0123009	0.038225	54.8059	132.149	-5.10997	0.000200213	0.00167321	true	false	FALSE
hsa-miR-130a	JARID2	0.0489527	0.0850132	-0.85807	-2.85121	0.0136253	0.0470962	false	false	false	false	711.106	572.05	2.92362	0.0118578	0.0372468	54.8059	132.149	-5.10997	0.000200213	0.00167321	true	false	FALSE
hsa-miR-130a	LOC221710	0.00562007	0.0109098	-1.0348	-3.68643	0.00274003	0.014927	false	false	false	false	329.947	246.774	3.27152	0.00607147	0.0227192	54.8059	132.149	-5.10997	0.000200213	0.00167321	true	false	FALSE
hsa-miR-130a	MAST2	0.020708	0.0346163	-0.802252	-3.10535	0.00836029	0.0330386	false	false	false	false	1476.25	1020.71	3.22061	0.00669651	0.024463	54.8059	132.149	-5.10997	0.000200213	0.00167321	true	false	FALSE
hsa-miR-130a	MBD4	0.0170426	0.0324479	-1.04001	-4.1565	0.00112744	0.00805465	false	false	false	false	850.687	702.261	3.29583	0.00579399	0.0219694	54.8059	132.149	-5.10997	0.000200213	0.00167321	true	false	FALSE
hsa-miR-130a	NIPA1	0.0070323	0.0115493	-0.745534	-3.70439	0.00264779	0.014591	false	false	false	false	502.13	310.655	3.80799	0.0021741	0.0112142	54.8059	132.149	-5.10997	0.000200213	0.00167321	true	false	FALSE
hsa-miR-130a	NME7	0.00678652	0.0114686	-0.963366	-2.84045	0.0139093	0.0478212	false	false	false	false	319.853	212.159	2.96817	0.010885	0.0349142	54.8059	132.149	-5.10997	0.000200213	0.00167321	true	false	FALSE
hsa-miR-130a	PLAA	0.0398598	0.0667736	-0.869451	-3.09241	0.00857112	0.0336458	false	false	false	false	1062.33	837.501	3.81949	0.00212714	0.0111024	54.8059	132.149	-5.10997	0.000200213	0.00167321	true	false	FALSE
hsa-miR-130a	PRKAB1	0.0250354	0.0440387	-0.879759	-3.03015	0.00966202	0.0366226	false	false	false	false	909.624	692.792	3.53789	0.00363988	0.0158754	54.8059	132.149	-5.10997	0.000200213	0.00167321	true	false	FALSE
hsa-miR-130a	PTGES3	0.146531	0.223191	-0.666616	-3.08233	0.00873891	0.0340853	false	false	false	false	7028.71	5636.84	3.03821	0.0095133	0.0317503	54.8059	132.149	-5.10997	0.000200213	0.00167321	true	false	FALSE
hsa-miR-130a	RAB1A	0.0903103	0.149146	-0.851556	-3.4711	0.00413711	0.0200276	false	false	false	false	3634.35	3105.68	2.95547	0.011154	0.0355195	54.8059	132.149	-5.10997	0.000200213	0.00167321	true	false	FALSE
hsa-miR-130a	RNPEPL1	0.0250038	0.0390771	-0.716214	-2.87415	0.013039	0.045599	false	false	false	false	1755.23	1245.8	3.92927	0.00172788	0.00959016	54.8059	132.149	-5.10997	0.000200213	0.00167321	true	false	FALSE
hsa-miR-130a	RTCD1	0.0230143	0.037205	-0.776968	-3.30169	0.00572904	0.0251616	false	false	false	false	642.979	454.997	4.44719	0.000658007	0.00507437	54.8059	132.149	-5.10997	0.000200213	0.00167321	true	false	FALSE
hsa-miR-130a	UBE3B	0.0456483	0.0845845	-0.896553	-4.22182	0.000998157	0.00738114	false	false	false	false	1619.94	1318.55	3.64927	0.00294145	0.0137406	54.8059	132.149	-5.10997	0.000200213	0.00167321	true	false	FALSE
hsa-miR-130a	UXS1	0.0194547	0.0351118	-0.917543	-3.49528	0.00394965	0.0193775	false	false	false	false	765.495	573.505	3.24634	0.00637295	0.0236214	54.8059	132.149	-5.10997	0.000200213	0.00167321	true	false	FALSE
hsa-miR-141	ARHGAP23	0.369479	0.253985	1.2143	3.00773	0.0100878	0.0377816	false	false	false	false	552.172	845.677	-3.51439	0.00380757	0.0163497	1560.56	713.217	3.66867	0.00283448	0.0132654	true	false	FALSE
hsa-miR-141	ELF2	0.306098	0.196411	1.35883	3.25127	0.00631276	0.0269246	false	false	false	false	756.486	945.504	-3.34932	0.00522756	0.0203665	1560.56	713.217	3.66867	0.00283448	0.0132654	true	false	FALSE
hsa-miR-141	MAP3K3	0.589833	0.432413	1.03575	3.2979	0.00577102	0.0252788	false	false	false	false	835.153	1159.02	-2.83232	0.0141278	0.0421972	1560.56	713.217	3.66867	0.00283448	0.0132654	true	false	FALSE
hsa-miR-141	MAPRE2	0.143583	0.0926144	1.31552	3.81259	0.00215519	0.0126346	false	false	false	false	666.71	868.181	-3.36302	0.00509166	0.0199907	1560.56	713.217	3.66867	0.00283448	0.0132654	true	false	FALSE
hsa-miR-141	PHF21A	0.231985	0.143877	1.40625	3.55632	0.00351365	0.0178151	false	false	false	false	744.9	890.311	-3.3343	0.00538072	0.0207983	1560.56	713.217	3.66867	0.00283448	0.0132654	true	false	FALSE
hsa-miR-141	RANBP6	0.335947	0.219582	1.34566	2.88497	0.0127711	0.0449216	false	false	false	false	564.757	731.475	-2.79618	0.0151401	0.044284	1560.56	713.217	3.66867	0.00283448	0.0132654	true	false	FALSE
hsa-miR-141	RBMS1	0.22913	0.166819	1.07384	2.82649	0.0142863	0.0487697	false	false	false	false	1120.75	1677.78	-3.83113	0.00208068	0.010922	1560.56	713.217	3.66867	0.00283448	0.0132654	true	false	FALSE
hsa-miR-141	RNF185	0.405588	0.275063	1.29218	3.45143	0.00429634	0.0205552	false	false	false	false	1117.42	1342.6	-3.677	0.00278975	0.0132157	1560.56	713.217	3.66867	0.00283448	0.0132654	true	false	FALSE
hsa-miR-141	SIRT1	0.183709	0.115781	1.34747	3.07828	0.00880741	0.0342746	false	false	false	false	689.273	835.786	-3.20361	0.00691935	0.0250698	1560.56	713.217	3.66867	0.00283448	0.0132654	true	false	FALSE
hsa-miR-141	SPAG9	0.641051	0.462787	1.08967	3.37894	0.00493821	0.0226992	false	false	false	false	1742.58	2239.95	-2.76443	0.016088	0.0464573	1560.56	713.217	3.66867	0.00283448	0.0132654	true	false	FALSE
hsa-miR-141	YTHDC1	0.597706	0.439603	1.21058	2.81204	0.0146873	0.0498116	false	false	false	false	1681.33	2061.8	-3.35769	0.00514412	0.0201599	1560.56	713.217	3.66867	0.00283448	0.0132654	true	false	FALSE
hsa-miR-141	ZBTB34	0.637976	0.419172	1.27721	3.36406	0.00508146	0.0231386	false	false	false	false	273.969	363.944	-2.8747	0.0130253	0.0398012	1560.56	713.217	3.66867	0.00283448	0.0132654	true	false	FALSE
hsa-miR-141	ZNF592	0.248316	0.166061	1.24972	3.14333	0.00777081	0.0313265	false	false	false	false	1121.79	1358.95	-3.3726	0.00499877	0.019743	1560.56	713.217	3.66867	0.00283448	0.0132654	true	false	FALSE
hsa-miR-141	ZYG11B	0.387369	0.25176	1.27675	3.07858	0.00880228	0.0342607	false	false	false	false	849.095	1117.64	-3.98572	0.00155331	0.00897303	1560.56	713.217	3.66867	0.00283448	0.0132654	true	false	FALSE
hsa-miR-145	ATXN7L3	0.39832	0.5286	-0.430699	-4.90348	0.000288304	0.00318502	false	false	true	false	1302.88	1096.07	3.26389	0.00616125	0.0229753	1248.77	3484.65	-5.24645	0.000157831	0.00153885	true	false	FALSE
hsa-miR-145	BLOC1S2	0.321776	0.459201	-0.570224	-3.49749	0.0039329	0.0193198	false	false	true	false	779.33	585.163	3.57869	0.00336635	0.0150716	1248.77	3484.65	-5.24645	0.000157831	0.00153885	true	false	FALSE
hsa-miR-145	BTF3L4	0.135568	0.18936	-0.501978	-3.45399	0.00427527	0.0204945	false	false	true	false	1056.51	774.819	4.54512	0.000550021	0.0045252	1248.77	3484.65	-5.24645	0.000157831	0.00153885	true	false	FALSE
hsa-miR-145	C14orf119	0.227093	0.325557	-0.568009	-3.78873	0.00225509	0.0130616	false	false	true	false	1053.37	864.375	3.56727	0.00344073	0.015317	1248.77	3484.65	-5.24645	0.000157831	0.00153885	true	false	FALSE
hsa-miR-145	C5orf43	0.0802431	0.10955	-0.467648	-3.8008	0.00220397	0.0128561	false	false	true	false	1438.5	1075.44	3.08563	0.00868367	0.0296125	1248.77	3484.65	-5.24645	0.000157831	0.00153885	true	false	FALSE
hsa-miR-145	C7orf28B	0.236223	0.313949	-0.474402	-3.05553	0.00920149	0.0353568	false	false	true	false	800.645	514.448	3.12994	0.00797366	0.0279549	1248.77	3484.65	-5.24645	0.000157831	0.00153885	true	false	FALSE
hsa-miR-145	CPSF6	0.378511	0.463941	-0.31221	-3.99323	0.00153149	0.00993571	false	false	true	false	1753.67	1465.81	5.81287	6.04509e-05	0.00128257	1248.77	3484.65	-5.24645	0.000157831	0.00153885	true	false	FALSE
hsa-miR-145	CSRNP2	0.0121721	0.019466	-0.689917	-5.2411	0.000159301	0.00216562	false	false	true	false	1208.97	812.042	4.76264	0.0003709	0.00356578	1248.77	3484.65	-5.24645	0.000157831	0.00153885	true	false	FALSE
hsa-miR-145	DERL2	0.153784	0.241575	-0.756974	-3.74445	0.00245326	0.0138559	false	false	true	false	636.605	505.404	2.93823	0.0115297	0.0364466	1248.77	3484.65	-5.24645	0.000157831	0.00153885	true	false	FALSE
hsa-miR-145	EXOC8	0.505359	0.693011	-0.485436	-4.29568	0.000870216	0.00669861	false	false	true	false	546.082	447.525	2.95285	0.0112103	0.0356391	1248.77	3484.65	-5.24645	0.000157831	0.00153885	true	false	FALSE
hsa-miR-145	FBXO28	0.557411	0.668509	-0.282395	-3.2037	0.00691811	0.0288106	false	false	true	false	1642.49	1149.28	3.85468	0.00198979	0.0105583	1248.77	3484.65	-5.24645	0.000157831	0.00153885	true	false	FALSE
hsa-miR-145	LARP4	0.510448	0.631016	-0.318443	-3.26378	0.00616264	0.0264861	false	false	true	false	1379.6	910.756	4.09756	0.00125887	0.00779019	1248.77	3484.65	-5.24645	0.000157831	0.00153885	true	false	FALSE
hsa-miR-145	MGAT4B	0.530866	0.64116	-0.302355	-2.90042	0.0123979	0.0439636	false	false	true	false	1659.88	1106.33	4.16155	0.00111686	0.00723902	1248.77	3484.65	-5.24645	0.000157831	0.00153885	true	false	FALSE
hsa-miR-145	MRPS14	0.0312207	0.0506245	-0.655291	-2.94065	0.0114761	0.0414945	false	false	true	false	503.879	292.661	4.90869	0.000285646	0.00301908	1248.77	3484.65	-5.24645	0.000157831	0.00153885	true	false	FALSE
hsa-miR-145	SEH1L	0.256375	0.359523	-0.521151	-3.97014	0.00159959	0.0102391	false	false	true	false	945.425	690.112	5.47202	0.000107124	0.00171652	1248.77	3484.65	-5.24645	0.000157831	0.00153885	true	false	FALSE
hsa-miR-145	SENP1	0.216299	0.358946	-0.770477	-4.25456	0.00093921	0.00705842	false	false	true	false	555.11	463.666	3.42727	0.0045003	0.0183053	1248.77	3484.65	-5.24645	0.000157831	0.00153885	true	false	FALSE
hsa-miR-145	SLC45A3	0.0509334	0.0895406	-0.805792	-2.94681	0.0113411	0.0411578	false	true	true	true	135.818	78.6531	3.31894	0.00554204	0.0212457	1248.77	3484.65	-5.24645	0.000157831	0.00153885	true	false	FALSE
hsa-miR-145	SPATS2	0.287551	0.396333	-0.51378	-3.07267	0.0089029	0.0345304	false	false	true	false	694.99	448.794	8.38683	1.32848e-06	0.000148617	1248.77	3484.65	-5.24645	0.000157831	0.00153885	true	false	FALSE
hsa-miR-145	STAM	0.305584	0.461205	-0.634402	-4.10619	0.0012387	0.00858852	false	false	true	false	601.794	444.222	3.8623	0.00196129	0.0104805	1248.77	3484.65	-5.24645	0.000157831	0.00153885	true	false	FALSE
hsa-miR-145	TM9SF4	0.27701	0.316944	-0.201346	-3.34917	0.00522905	0.0236	false	false	true	false	2566.59	1995.55	3.96702	0.00160904	0.00916685	1248.77	3484.65	-5.24645	0.000157831	0.00153885	true	false	FALSE
hsa-miR-145	UBE2Z	0.321056	0.348394	-0.120507	-3.20756	0.0068669	0.0286543	false	false	true	false	3141.14	2553.29	2.91377	0.0120841	0.037742	1248.77	3484.65	-5.24645	0.000157831	0.00153885	true	false	FALSE
hsa-miR-145	UGGT1	0.0968108	0.115712	-0.257376	-3.67383	0.00280668	0.0151778	false	false	true	false	2460.88	1868.9	4.85816	0.000312564	0.00318941	1248.77	3484.65	-5.24645	0.000157831	0.00153885	true	false	FALSE
hsa-miR-145	UXS1	0.374253	0.548839	-0.575723	-3.78426	0.00227437	0.0131345	false	false	true	false	765.495	573.505	3.24634	0.00637295	0.0236214	1248.77	3484.65	-5.24645	0.000157831	0.00153885	true	false	FALSE
hsa-miR-145	WRB	0.0519645	0.0856482	-0.741986	-3.24465	0.00639374	0.0271736	false	false	true	false	604.488	430.687	2.7147	0.0176909	0.0496751	1248.77	3484.65	-5.24645	0.000157831	0.00153885	true	false	FALSE
hsa-miR-155	ANKFY1	0.45964	0.3157	0.450571	3.40337	0.00471168	0.0219407	true	false	true	false	1646.7	2221.57	-4.73886	0.000387116	0.00367261	535.768	162.56	2.82332	0.0143734	0.0431203	true	false	FALSE
hsa-miR-155	APC	0.237104	0.10035	1.05061	4.27812	0.000899013	0.00685219	true	true	true	true	906.201	1107.26	-3.47063	0.00414091	0.017307	535.768	162.56	2.82332	0.0143734	0.0431203	true	false	FALSE
hsa-miR-155	ASXL1	0.308707	0.163585	0.737915	3.90727	0.00180122	0.0111301	false	true	true	true	1494.82	1992.55	-5.45227	0.00011079	0.00175408	535.768	162.56	2.82332	0.0143734	0.0431203	true	false	FALSE
hsa-miR-155	BAG5	0.109021	0.055946	0.767594	3.6888	0.00272766	0.0148762	false	false	true	false	1308.02	1674.72	-3.94536	0.00167615	0.00942454	535.768	162.56	2.82332	0.0143734	0.0431203	true	false	FALSE
hsa-miR-155	BTBD3	0.100915	0.0474009	0.792778	3.47509	0.00410556	0.0199195	false	false	true	false	679.282	991.948	-4.49004	0.000608282	0.00481594	535.768	162.56	2.82332	0.0143734	0.0431203	true	false	FALSE
hsa-miR-155	C6orf89	0.208263	0.133806	0.589801	3.90741	0.00180077	0.0111291	false	false	true	false	2877.88	3605.68	-4.44816	0.000656841	0.00507266	535.768	162.56	2.82332	0.0143734	0.0431203	true	false	FALSE
hsa-miR-155	C9orf5	0.353601	0.222558	0.576158	3.82722	0.00209615	0.012393	false	false	true	false	1859.18	2911.8	-3.85176	0.00200084	0.0105998	535.768	162.56	2.82332	0.0143734	0.0431203	true	false	FALSE
hsa-miR-155	FAM190B	0.243427	0.124932	0.770028	3.6933	0.0027044	0.0147911	false	false	true	false	1037.28	1529.48	-8.17141	1.77163e-06	0.000170355	535.768	162.56	2.82332	0.0143734	0.0431203	true	false	FALSE
hsa-miR-155	FBXO11	0.184712	0.0913392	0.887905	4.21045	0.00101951	0.00749433	false	true	true	true	1401.55	1697.55	-6.20462	3.19517e-05	0.000913865	535.768	162.56	2.82332	0.0143734	0.0431203	true	false	FALSE
hsa-miR-155	GCFC1	0.0708441	0.031108	0.856874	3.0712	0.00892818	0.0345992	false	false	true	false	436.388	608.924	-4.39953	0.000718281	0.00538023	535.768	162.56	2.82332	0.0143734	0.0431203	true	false	FALSE
hsa-miR-155	HBP1	0.198889	0.122311	0.624288	3.87639	0.00190964	0.011614	false	false	true	false	2482.36	3173.2	-3.24588	0.00637863	0.0236223	535.768	162.56	2.82332	0.0143734	0.0431203	true	false	FALSE
hsa-miR-155	NR1D2	0.134229	0.0850114	0.584224	2.82907	0.014216	0.048612	false	false	true	false	1213.94	1960.67	-2.97882	0.0106644	0.0344831	535.768	162.56	2.82332	0.0143734	0.0431203	true	false	FALSE
hsa-miR-155	PDPR	0.110282	0.0660867	0.467879	2.99368	0.0103641	0.0385317	false	false	true	false	805.722	1454.49	-5.49226	0.000103499	0.00168215	535.768	162.56	2.82332	0.0143734	0.0431203	true	false	FALSE
hsa-miR-155	PKN2	0.0646122	0.0352143	0.731272	3.34316	0.00528983	0.0237837	true	false	true	false	1028.83	1432.74	-3.60438	0.00320489	0.0145453	535.768	162.56	2.82332	0.0143734	0.0431203	true	false	FALSE
hsa-miR-155	PSKH1	0.0978192	0.0463083	0.79733	3.17431	0.00732091	0.0300245	false	false	true	false	687.215	938.791	-3.80052	0.00220517	0.0112799	535.768	162.56	2.82332	0.0143734	0.0431203	true	false	FALSE
hsa-miR-155	PTAR1	0.137966	0.0744798	0.681653	3.85353	0.00199416	0.0119718	false	false	true	false	822.914	1344.81	-4.55364	0.000541538	0.00448539	535.768	162.56	2.82332	0.0143734	0.0431203	true	false	FALSE
hsa-miR-155	RAB11FIP2	0.101417	0.0509284	0.802996	3.15145	0.00765024	0.0309826	false	false	true	false	342.013	548.551	-4.53608	0.000559171	0.00457861	535.768	162.56	2.82332	0.0143734	0.0431203	true	false	FALSE
hsa-miR-155	RICTOR	0.332755	0.196179	0.617719	3.01974	0.00985744	0.0371692	false	false	true	false	659.77	992.569	-3.13517	0.00789376	0.0277763	535.768	162.56	2.82332	0.0143734	0.0431203	true	false	FALSE
hsa-miR-155	SAP30L	0.155909	0.0901786	0.656175	3.13525	0.00789262	0.031675	false	false	true	false	992.645	1602.36	-4.72704	0.000395447	0.00370661	535.768	162.56	2.82332	0.0143734	0.0431203	true	false	FALSE
hsa-miR-155	SETD7	0.404647	0.283254	0.481099	3.14835	0.00769601	0.0311231	false	false	true	false	2491.34	4118.62	-3.90217	0.0018187	0.00992684	535.768	162.56	2.82332	0.0143734	0.0431203	true	false	FALSE
hsa-miR-155	SIRT1	0.0968732	0.0417484	1.02663	4.14201	0.00115838	0.00821468	false	false	true	false	689.273	835.786	-3.20361	0.00691935	0.0250698	535.768	162.56	2.82332	0.0143734	0.0431203	true	false	FALSE
hsa-miR-155	SKI	0.180946	0.115738	0.561953	3.0726	0.00890422	0.0345312	true	false	true	false	2055.74	2914.28	-6.00824	4.38672e-05	0.00102683	535.768	162.56	2.82332	0.0143734	0.0431203	true	false	FALSE
hsa-miR-155	SOS1	0.27899	0.153585	0.707298	3.03008	0.00966336	0.0366242	false	false	true	false	1199.05	1766.56	-4.0875	0.00128285	0.00791017	535.768	162.56	2.82332	0.0143734	0.0431203	true	false	FALSE
hsa-miR-155	SP1	0.453021	0.290934	0.584343	4.76248	0.000371007	0.00375725	false	false	true	false	3293.64	3972.71	-2.99064	0.0104248	0.0339635	535.768	162.56	2.82332	0.0143734	0.0431203	true	false	FALSE
hsa-miR-155	SPRED1	0.272067	0.12817	0.841646	3.9026	0.0018172	0.011196	false	false	true	false	912.698	1262.35	-2.91472	0.0120621	0.0377265	535.768	162.56	2.82332	0.0143734	0.0431203	true	false	FALSE
hsa-miR-155	TBC1D15	0.280801	0.121646	1.06021	4.44273	0.000663416	0.00555329	false	false	true	false	1074.22	1258.93	-3.0079	0.0100844	0.0331935	535.768	162.56	2.82332	0.0143734	0.0431203	true	false	FALSE
hsa-miR-155	ZBTB38	0.202964	0.127669	0.507135	3.33033	0.00542201	0.0241985	false	false	true	false	1656.06	2637.27	-7.65932	3.58916e-06	0.000245373	535.768	162.56	2.82332	0.0143734	0.0431203	true	false	FALSE
hsa-miR-155	ZNF192	0.0795752	0.0386555	0.862827	3.46654	0.0041735	0.0201517	false	false	true	false	387.995	584.181	-2.79108	0.0152884	0.0446422	535.768	162.56	2.82332	0.0143734	0.0431203	true	false	FALSE
hsa-miR-155	ZNF644	0.243359	0.114357	0.924027	4.10178	0.00124898	0.00863308	false	false	true	false	933.32	1253.23	-2.98211	0.0105973	0.0343861	535.768	162.56	2.82332	0.0143734	0.0431203	true	false	FALSE
hsa-miR-15b	ABI2	0.0939093	0.0556693	0.746406	4.13816	0.00116676	0.00824937	false	false	false	false	1277.9	1753.61	-2.76858	0.0159607	0.0461943	230.104	128.595	3.1536	0.00761865	0.0254681	true	false	FALSE
hsa-miR-15b	BAG5	0.128478	0.076886	0.825535	3.0594	0.00913331	0.0351657	false	false	false	false	1308.02	1674.72	-3.94536	0.00167615	0.00942454	230.104	128.595	3.1536	0.00761865	0.0254681	true	false	FALSE
hsa-miR-15b	CHD6	0.112103	0.0729336	0.673238	3.3313	0.00541184	0.0241692	false	false	false	false	1559.75	2236.7	-2.99826	0.0102732	0.0336151	230.104	128.595	3.1536	0.00761865	0.0254681	true	false	FALSE
hsa-miR-15b	DCAF5	0.143306	0.084436	0.915691	3.09474	0.00853274	0.0335556	false	false	false	false	1558.69	1823.57	-2.713	0.0177483	0.049783	230.104	128.595	3.1536	0.00761865	0.0254681	true	false	FALSE
hsa-miR-15b	DDX3X	0.458972	0.319835	0.555766	3.76622	0.00235373	0.0134464	false	false	false	false	6767.78	10002.4	-7.6023	3.8903e-06	0.000257777	230.104	128.595	3.1536	0.00761865	0.0254681	true	false	FALSE
hsa-miR-15b	EIF2C1	0.0988506	0.0559467	0.927581	3.07492	0.00886445	0.0344201	false	false	false	false	1015.53	1189.5	-4.70937	0.000408253	0.00377851	230.104	128.595	3.1536	0.00761865	0.0254681	true	false	FALSE
hsa-miR-15b	EIF3A	0.417209	0.266485	0.704786	4.08467	0.00128967	0.00883438	false	false	false	false	6229.03	8124.14	-4.29652	0.000868853	0.00611463	230.104	128.595	3.1536	0.00761865	0.0254681	true	false	FALSE
hsa-miR-15b	GLUD1	0.312877	0.21237	0.629665	3.87282	0.00192258	0.0116689	false	false	false	false	3893.14	5646.16	-3.94957	0.00166289	0.00936833	230.104	128.595	3.1536	0.00761865	0.0254681	true	false	FALSE
hsa-miR-15b	GPATCH8	0.269822	0.160772	0.792419	3.33622	0.00536085	0.0240051	false	false	false	false	1207.23	1541.68	-2.87818	0.0129386	0.039663	230.104	128.595	3.1536	0.00761865	0.0254681	true	false	FALSE
hsa-miR-15b	HECTD1	0.275649	0.179421	0.7122	3.54346	0.00360127	0.0181248	false	false	false	false	3218.92	4409.93	-4.55246	0.000542703	0.00448905	230.104	128.595	3.1536	0.00761865	0.0254681	true	false	FALSE
hsa-miR-15b	IP6K1	0.130287	0.0777912	0.847725	3.67314	0.00281038	0.0151916	false	false	false	false	1286.38	1589.35	-3.40641	0.00468425	0.0188451	230.104	128.595	3.1536	0.00761865	0.0254681	true	false	FALSE
hsa-miR-15b	ITGA2	0.0846928	0.0543222	0.664356	3.24701	0.00636474	0.0270775	false	false	false	false	1179.61	1950.55	-3.00988	0.0100462	0.0331056	230.104	128.595	3.1536	0.00761865	0.0254681	true	false	FALSE
hsa-miR-15b	KDSR	0.167108	0.0985973	0.841312	3.00159	0.0102076	0.038124	false	false	false	false	1665.88	2078.32	-3.97231	0.00159306	0.00909987	230.104	128.595	3.1536	0.00761865	0.0254681	true	false	FALSE
hsa-miR-15b	KHNYN	0.157079	0.101555	0.726062	2.82296	0.0143832	0.0490321	false	false	false	false	1612.63	2210.55	-3.92735	0.00173416	0.00961266	230.104	128.595	3.1536	0.00761865	0.0254681	true	false	FALSE
hsa-miR-15b	MINK1	0.148249	0.0853598	0.79996	3.16055	0.00751742	0.0306081	false	false	false	false	1583.6	2048.01	-4.37581	0.000750379	0.00554353	230.104	128.595	3.1536	0.00761865	0.0254681	true	false	FALSE
hsa-miR-15b	MLL3	0.199535	0.134621	0.664267	4.06783	0.00133107	0.00903011	false	true	false	false	2349.45	3372.1	-2.82026	0.0144578	0.0429744	230.104	128.595	3.1536	0.00761865	0.0254681	true	false	FALSE
hsa-miR-15b	MTMR3	0.539227	0.374551	0.570335	2.87304	0.0130667	0.0456624	false	false	false	false	1393.73	2008.38	-6.51724	1.95044e-05	0.000738526	230.104	128.595	3.1536	0.00761865	0.0254681	true	false	FALSE
hsa-miR-15b	NBR1	0.2906	0.200367	0.57339	3.0625	0.00907896	0.0350169	false	false	false	false	3647.41	5246.14	-3.67531	0.00279877	0.013232	230.104	128.595	3.1536	0.00761865	0.0254681	true	false	FALSE
hsa-miR-15b	NFE2L1	0.523926	0.333167	0.722603	3.18854	0.00712298	0.0294333	false	false	false	false	6996.69	8665.43	-3.37347	0.0049904	0.019728	230.104	128.595	3.1536	0.00761865	0.0254681	true	false	FALSE
hsa-miR-15b	NISCH	0.164186	0.121176	0.534815	3.76471	0.00236049	0.0134766	false	false	false	false	1721.05	2695.21	-4.2546	0.000939137	0.00642552	230.104	128.595	3.1536	0.00761865	0.0254681	true	false	FALSE
hsa-miR-15b	PPP2R5C	0.188367	0.103629	0.942587	3.73747	0.00248606	0.0139671	false	false	false	false	2109.7	2447.07	-3.49535	0.00394909	0.0167656	230.104	128.595	3.1536	0.00761865	0.0254681	true	false	FALSE
hsa-miR-15b	RIF1	0.0886712	0.0531346	0.794981	2.9861	0.0105162	0.038925	false	false	false	false	849.797	1121.01	-3.31382	0.00559695	0.0213803	230.104	128.595	3.1536	0.00761865	0.0254681	true	false	FALSE
hsa-miR-15b	SLC11A2	0.268989	0.164465	0.750859	5.15254	0.000185846	0.00239214	false	false	false	false	1284.27	1763.76	-2.77043	0.0159044	0.0460619	230.104	128.595	3.1536	0.00761865	0.0254681	true	false	FALSE
hsa-miR-15b	SPEN	0.178562	0.11891	0.657484	2.88793	0.0126986	0.0447485	false	false	false	false	2137.76	3142.16	-5.7388	6.83592e-05	0.00137903	230.104	128.595	3.1536	0.00761865	0.0254681	true	false	FALSE
hsa-miR-15b	STX17	0.0784174	0.0478508	0.816856	2.91434	0.012071	0.0430713	false	false	false	false	873.729	1111.08	-4.00692	0.0014925	0.00875182	230.104	128.595	3.1536	0.00761865	0.0254681	true	false	FALSE
hsa-miR-15b	THUMPD1	0.152207	0.0968225	0.723737	4.7879	0.000354454	0.00365388	false	false	false	false	1557.79	2152.57	-2.7576	0.0162993	0.0468318	230.104	128.595	3.1536	0.00761865	0.0254681	true	false	FALSE
hsa-miR-15b	USP19	0.117798	0.070176	0.86733	4.1606	0.00111885	0.00801899	false	false	false	false	1353.34	1649.84	-3.03043	0.00965689	0.032031	230.104	128.595	3.1536	0.00761865	0.0254681	true	false	FALSE
hsa-miR-15b	WDR82	0.256798	0.158184	0.7753	3.35562	0.00516455	0.0233966	false	false	false	false	2859.98	3742.68	-4.78572	0.000355841	0.00346352	230.104	128.595	3.1536	0.00761865	0.0254681	true	false	FALSE
hsa-miR-15b	WDTC1	0.576577	0.354197	0.76464	5.17663	0.000178198	0.00232902	false	false	false	false	2078.61	2548.93	-3.44599	0.00434137	0.0179017	230.104	128.595	3.1536	0.00761865	0.0254681	true	false	FALSE
hsa-miR-15b	YTHDC1	0.161739	0.090801	0.891762	4.20947	0.00102137	0.00750111	false	false	false	false	1681.33	2061.8	-3.35769	0.00514412	0.0201599	230.104	128.595	3.1536	0.00761865	0.0254681	true	false	FALSE
hsa-miR-182	ADCY6	0.997454	0.99681	0.000931995	7.95019	2.39427e-06	0.000203999	true	false	false	false	1603.58	2501.67	-4.50404	0.00059289	0.00473762	60291.3	17736.2	4.41173	0.000702334	0.0043249	true	false	FALSE
hsa-miR-182	ADD3	0.665782	0.649879	0.0349405	2.86229	0.0133388	0.04639	false	false	false	false	1454.87	3874.68	-4.79352	0.000350893	0.00343867	60291.3	17736.2	4.41173	0.000702334	0.0043249	true	false	FALSE
hsa-miR-182	AEBP2	0.435974	0.415943	0.0700678	2.86562	0.0132539	0.0461632	false	false	false	false	495.613	711.52	-4.71291	0.000405657	0.00376951	60291.3	17736.2	4.41173	0.000702334	0.0043249	true	false	FALSE
hsa-miR-182	AMOTL2	0.750738	0.738455	0.0237919	4.15832	0.00112362	0.00803869	false	false	false	false	1732.46	3043.05	-3.27549	0.00602526	0.0225767	60291.3	17736.2	4.41173	0.000702334	0.0043249	true	false	FALSE
hsa-miR-182	ARHGAP29	0.745205	0.733721	0.0224191	3.75425	0.00240791	0.0136748	false	false	false	false	2021.52	3071.29	-4.29758	0.000867158	0.00611268	60291.3	17736.2	4.41173	0.000702334	0.0043249	true	false	FALSE
hsa-miR-182	ARHGEF12	0.828847	0.81095	0.0315184	5.65671	7.841e-05	0.00137302	false	true	false	false	4435.91	6115.24	-3.34357	0.00528563	0.0205184	60291.3	17736.2	4.41173	0.000702334	0.0043249	true	false	FALSE
hsa-miR-182	ARHGEF7	0.750099	0.736796	0.0258001	5.04732	0.000223501	0.00269438	false	false	false	false	999.521	1628.87	-7.30343	5.9738e-06	0.000345358	60291.3	17736.2	4.41173	0.000702334	0.0043249	true	false	FALSE
hsa-miR-182	ARL4C	0.741416	0.72451	0.0334507	4.28987	0.000879629	0.00674659	false	false	false	false	985.128	1876.39	-3.87429	0.00191724	0.010309	60291.3	17736.2	4.41173	0.000702334	0.0043249	true	false	FALSE
hsa-miR-182	ARRDC3	0.782484	0.765063	0.0324383	5.09545	0.000205375	0.00254553	false	false	false	false	1515.96	5783.84	-4.93088	0.000274599	0.00293888	60291.3	17736.2	4.41173	0.000702334	0.0043249	true	false	FALSE
hsa-miR-182	BICD2	0.744871	0.726414	0.0363846	5.28687	0.000147167	0.00205164	false	false	false	false	680.657	912.85	-3.09256	0.00856861	0.0293479	60291.3	17736.2	4.41173	0.000702334	0.0043249	true	false	FALSE
hsa-miR-182	C10orf54	0.6845	0.669384	0.0322176	3.09601	0.00851194	0.0334951	false	false	false	false	668.594	1465.23	-3.99627	0.00152272	0.00886866	60291.3	17736.2	4.41173	0.000702334	0.0043249	true	false	FALSE
hsa-miR-182	C9orf5	0.714756	0.701076	0.0279154	3.1819	0.00721466	0.0297177	false	false	false	false	1859.18	2911.8	-3.85176	0.00200084	0.0105998	60291.3	17736.2	4.41173	0.000702334	0.0043249	true	false	FALSE
hsa-miR-182	CCDC88A	0.720245	0.697108	0.0473663	4.42646	0.000683554	0.00566131	false	false	false	false	446.429	679.129	-2.99346	0.0103684	0.0338437	60291.3	17736.2	4.41173	0.000702334	0.0043249	true	false	FALSE
hsa-miR-182	CCND2	0.915311	0.893379	0.0355549	3.28193	0.0059511	0.0258588	false	true	false	false	812.569	1475.67	-3.3504	0.0052167	0.0203495	60291.3	17736.2	4.41173	0.000702334	0.0043249	true	false	FALSE
hsa-miR-182	CDC42BPA	0.842572	0.829709	0.0219797	3.11004	0.00828502	0.0328216	false	false	false	false	1188.42	1978.17	-3.38002	0.00492791	0.0195572	60291.3	17736.2	4.41173	0.000702334	0.0043249	true	false	FALSE
hsa-miR-182	CELF2	0.839105	0.821704	0.0302445	6.10641	3.74149e-05	0.000845678	false	false	false	false	598.577	1495.45	-2.94995	0.0112729	0.0358056	60291.3	17736.2	4.41173	0.000702334	0.0043249	true	false	FALSE
hsa-miR-182	CREB3L2	0.723194	0.7097	0.0272069	3.38847	0.00484852	0.022398	false	true	false	false	2597.06	3676.22	-3.60203	0.00321934	0.0146031	60291.3	17736.2	4.41173	0.000702334	0.0043249	true	false	FALSE
hsa-miR-182	CTDSPL	0.746528	0.730945	0.0305642	4.48742	0.00061121	0.00525435	false	false	false	false	1163.57	2126.15	-4.12881	0.00118735	0.00750942	60291.3	17736.2	4.41173	0.000702334	0.0043249	true	false	FALSE
hsa-miR-182	DIXDC1	0.835811	0.820278	0.0268421	3.49594	0.00394462	0.019362	false	false	false	false	683.719	1705.89	-6.0668	3.98889e-05	0.00101336	60291.3	17736.2	4.41173	0.000702334	0.0043249	true	false	FALSE
hsa-miR-182	DMXL1	0.740064	0.725641	0.028424	4.49517	0.000602593	0.00520519	false	false	false	false	823.339	1314.79	-4.16885	0.00110175	0.00716551	60291.3	17736.2	4.41173	0.000702334	0.0043249	true	false	FALSE
hsa-miR-182	DOCK9	0.709856	0.695305	0.0298778	3.51134	0.00382988	0.0189593	false	false	false	false	1491	2632.7	-3.56163	0.00347809	0.0154434	60291.3	17736.2	4.41173	0.000702334	0.0043249	true	false	FALSE
hsa-miR-182	DUSP22	0.743264	0.728569	0.0288371	5.53157	9.68209e-05	0.00157497	false	false	false	false	608.329	926.301	-3.19704	0.00700737	0.0253511	60291.3	17736.2	4.41173	0.000702334	0.0043249	true	false	FALSE
hsa-miR-182	EEA1	0.749105	0.731759	0.0339215	4.33052	0.000815854	0.00641118	false	false	false	false	693.996	1023.61	-3.05144	0.00927419	0.0311818	60291.3	17736.2	4.41173	0.000702334	0.0043249	true	false	FALSE
hsa-miR-182	EIF2C1	0.827787	0.8032	0.0438404	5.03948	0.000226607	0.0027176	false	false	false	false	1015.53	1189.5	-4.70937	0.000408253	0.00377851	60291.3	17736.2	4.41173	0.000702334	0.0043249	true	false	FALSE
hsa-miR-182	EIF5	0.962509	0.955262	0.0109052	7.22042	6.74297e-06	0.000335674	false	false	false	false	4178.16	5042.66	-2.77996	0.0156173	0.0453718	60291.3	17736.2	4.41173	0.000702334	0.0043249	true	false	FALSE
hsa-miR-182	EPAS1	0.845464	0.829029	0.0283226	6.28287	2.82027e-05	0.00070596	false	false	false	false	3838.15	8225.13	-3.99149	0.00153651	0.00890199	60291.3	17736.2	4.41173	0.000702334	0.0043249	true	false	FALSE
hsa-miR-182	ERG	0.817141	0.801761	0.0272044	3.35282	0.00519252	0.0234877	false	true	false	false	439.339	831.668	-3.31593	0.00557421	0.0213332	60291.3	17736.2	4.41173	0.000702334	0.0043249	true	false	FALSE
hsa-miR-182	ERLIN1	0.746518	0.732475	0.0273945	5.80398	6.13462e-05	0.00116846	false	false	false	false	1030.39	1239.08	-2.75086	0.0165108	0.0472406	60291.3	17736.2	4.41173	0.000702334	0.0043249	true	false	FALSE
hsa-miR-182	ETF1	0.705949	0.691637	0.0295753	3.10008	0.00844545	0.0332952	false	false	false	false	2914.2	3444.59	-3.04523	0.00938569	0.0314096	60291.3	17736.2	4.41173	0.000702334	0.0043249	true	false	FALSE
hsa-miR-182	FAM43A	0.711148	0.639891	0.159133	3.13621	0.00787799	0.0316415	false	false	false	false	189.318	299.5	-3.35306	0.00519007	0.0202822	60291.3	17736.2	4.41173	0.000702334	0.0043249	true	false	FALSE
hsa-miR-182	FAM53C	0.746528	0.726919	0.0391357	3.10913	0.00829954	0.0328646	false	false	false	false	965.129	1391.94	-3.88236	0.00188815	0.0102164	60291.3	17736.2	4.41173	0.000702334	0.0043249	true	false	FALSE
hsa-miR-182	FBXO33	0.735148	0.665269	0.156561	3.26288	0.0061733	0.0265171	false	false	false	false	233.907	335.787	-3.53654	0.00364926	0.0158922	60291.3	17736.2	4.41173	0.000702334	0.0043249	true	false	FALSE
hsa-miR-182	FBXW11	0.844284	0.827387	0.0291629	6.91334	1.06367e-05	0.000388111	false	false	false	false	1184.57	1367.33	-3.31939	0.00553732	0.0212457	60291.3	17736.2	4.41173	0.000702334	0.0043249	true	false	FALSE
hsa-miR-182	FBXW7	0.544762	0.529506	0.0408757	3.01431	0.00996095	0.0374304	false	true	false	false	288.884	784.716	-7.74028	3.20339e-06	0.00022805	60291.3	17736.2	4.41173	0.000702334	0.0043249	true	false	FALSE
hsa-miR-182	FOXN3	0.961552	0.954145	0.0111562	7.62316	3.77712e-06	0.000263359	false	false	false	false	1381.2	2903.57	-3.27697	0.00600813	0.0225311	60291.3	17736.2	4.41173	0.000702334	0.0043249	true	false	FALSE
hsa-miR-182	FOXO1	0.748645	0.735457	0.0256	4.80803	0.000341885	0.00356548	true	false	false	false	676.153	1737.26	-5.07568	0.000212629	0.00248183	60291.3	17736.2	4.41173	0.000702334	0.0043249	true	false	FALSE
hsa-miR-182	FYCO1	0.750586	0.737709	0.0249528	4.63812	0.000464415	0.00437016	false	false	false	false	1536.95	2181.63	-4.2427	0.000960132	0.00652769	60291.3	17736.2	4.41173	0.000702334	0.0043249	true	false	FALSE
hsa-miR-182	GNAQ	0.920696	0.908238	0.0196614	7.4336	4.94909e-06	0.000303582	false	true	false	false	1975.85	2603.99	-2.98628	0.0105127	0.034198	60291.3	17736.2	4.41173	0.000702334	0.0043249	true	false	FALSE
hsa-miR-182	GNE	0.744314	0.725354	0.0378622	3.01612	0.00992634	0.0373368	false	false	false	false	484.028	1037.62	-6.79234	1.27727e-05	0.000561347	60291.3	17736.2	4.41173	0.000702334	0.0043249	true	false	FALSE
hsa-miR-182	GPHN	0.687195	0.635791	0.119038	3.48753	0.00400878	0.0195816	false	true	false	false	306.795	426.987	-2.76231	0.0161535	0.0465994	60291.3	17736.2	4.41173	0.000702334	0.0043249	true	false	FALSE
hsa-miR-182	GPR124	0.749831	0.738293	0.0223444	3.86271	0.00195974	0.0118162	false	false	false	false	1241.04	2875.23	-4.34066	0.000800693	0.0058057	60291.3	17736.2	4.41173	0.000702334	0.0043249	true	false	FALSE
hsa-miR-182	JMJD1C	0.745249	0.732699	0.0244939	4.7246	0.000397195	0.00392819	false	false	false	false	1265.7	2550.11	-8.61551	9.84288e-07	0.000122931	60291.3	17736.2	4.41173	0.000702334	0.0043249	true	false	FALSE
hsa-miR-182	KCTD2	0.749876	0.733853	0.0311757	5.74519	6.76368e-05	0.00123901	false	false	false	false	990.076	1333.11	-3.43186	0.00446078	0.0182023	60291.3	17736.2	4.41173	0.000702334	0.0043249	true	false	FALSE
hsa-miR-182	KIAA1217	0.75118	0.738509	0.0245205	4.37895	0.000746048	0.00600969	false	false	false	false	3115.6	4984.56	-3.15871	0.00754403	0.0268401	60291.3	17736.2	4.41173	0.000702334	0.0043249	true	false	FALSE
hsa-miR-182	LMOD1	0.74859	0.737847	0.0208137	3.99664	0.00152169	0.00989918	false	false	false	false	626.498	3331.2	-8.07564	2.01695e-06	0.000186817	60291.3	17736.2	4.41173	0.000702334	0.0043249	true	false	FALSE
hsa-miR-182	LUZP1	0.774157	0.756087	0.0340267	6.27553	2.85337e-05	0.000710603	false	false	false	false	955.072	1393.24	-5.36899	0.000127756	0.00187509	60291.3	17736.2	4.41173	0.000702334	0.0043249	true	false	FALSE
hsa-miR-182	MAF	0.823441	0.805042	0.0326211	5.65295	7.89066e-05	0.00137842	false	true	false	false	617.341	1246.11	-2.89121	0.0126191	0.0389888	60291.3	17736.2	4.41173	0.000702334	0.0043249	true	false	FALSE
hsa-miR-182	MAP3K3	0.740535	0.727564	0.0254965	4.79031	0.000352924	0.00364137	false	false	false	false	835.153	1159.02	-2.83232	0.0141278	0.0421972	60291.3	17736.2	4.41173	0.000702334	0.0043249	true	false	FALSE
hsa-miR-182	MBNL2	0.690478	0.675532	0.0315954	3.1378	0.00785397	0.0315608	false	false	false	false	1090.22	2758.35	-7.36369	5.47392e-06	0.000332059	60291.3	17736.2	4.41173	0.000702334	0.0043249	true	false	FALSE
hsa-miR-182	MICAL3	0.819932	0.799786	0.0358854	7.31601	5.86557e-06	0.00032051	false	false	false	false	653.123	1489.23	-9.74925	2.41382e-07	7.70098e-05	60291.3	17736.2	4.41173	0.000702334	0.0043249	true	false	FALSE
hsa-miR-182	MKL2	0.850387	0.833846	0.0283384	6.63941	1.61415e-05	0.000490571	false	false	false	false	2214.36	2837.6	-3.07241	0.0089075	0.0301965	60291.3	17736.2	4.41173	0.000702334	0.0043249	true	false	FALSE
hsa-miR-182	MRAS	0.747087	0.737906	0.017771	3.00507	0.0101395	0.037917	false	false	false	false	667.397	2540.91	-3.77273	0.00232473	0.0117107	60291.3	17736.2	4.41173	0.000702334	0.0043249	true	false	FALSE
hsa-miR-182	NIPBL	0.742629	0.730368	0.0240212	4.40579	0.000710053	0.00581298	false	false	false	false	2060.6	2635.45	-2.7703	0.0159083	0.0460619	60291.3	17736.2	4.41173	0.000702334	0.0043249	true	false	FALSE
hsa-miR-182	NR1D2	0.731911	0.714869	0.0342531	3.86288	0.00195912	0.0118133	false	false	false	false	1213.94	1960.67	-2.97882	0.0106644	0.0344831	60291.3	17736.2	4.41173	0.000702334	0.0043249	true	false	FALSE
hsa-miR-182	NUMB	0.802634	0.78155	0.0383781	6.81719	1.22996e-05	0.000419184	false	false	false	false	1452.48	1801.61	-4.49351	0.000604433	0.00479428	60291.3	17736.2	4.41173	0.000702334	0.0043249	true	false	FALSE
hsa-miR-182	OGT	0.751014	0.738489	0.0242551	4.24558	0.000955015	0.00714329	false	false	false	false	2316.75	3696.69	-3.17452	0.00731793	0.0262216	60291.3	17736.2	4.41173	0.000702334	0.0043249	true	false	FALSE
hsa-miR-182	PAN2	0.669104	0.650728	0.0400568	4.05298	0.00136868	0.00919144	false	false	false	false	458.478	790.113	-4.78936	0.000353523	0.00344875	60291.3	17736.2	4.41173	0.000702334	0.0043249	true	false	FALSE
hsa-miR-182	PCNX	0.893407	0.875593	0.0290695	7.06137	8.5254e-06	0.000358084	false	false	false	false	1143.35	2119.02	-8.68882	8.95153e-07	0.00012178	60291.3	17736.2	4.41173	0.000702334	0.0043249	true	false	FALSE
hsa-miR-182	PDGFRA	0.766143	0.751473	0.0278583	4.6179	0.000481773	0.00448043	false	true	false	false	1489.15	3396.15	-6.13666	3.56342e-05	0.000941573	60291.3	17736.2	4.41173	0.000702334	0.0043249	true	false	FALSE
hsa-miR-182	PHF21A	0.448667	0.434117	0.0474747	2.8469	0.0137383	0.0473808	false	false	false	false	744.9	890.311	-3.3343	0.00538072	0.0207983	60291.3	17736.2	4.41173	0.000702334	0.0043249	true	false	FALSE
hsa-miR-182	PIK3R1	0.718855	0.705337	0.0274282	3.2274	0.00660958	0.0278691	false	true	false	false	3528.37	9030.88	-7.32998	5.74783e-06	0.000336815	60291.3	17736.2	4.41173	0.000702334	0.0043249	true	false	FALSE
hsa-miR-182	PKN2	0.714687	0.698973	0.0320419	4.42892	0.000680466	0.00564618	false	false	false	false	1028.83	1432.74	-3.60438	0.00320489	0.0145453	60291.3	17736.2	4.41173	0.000702334	0.0043249	true	false	FALSE
hsa-miR-182	PLD1	0.607994	0.580988	0.0664858	4.1135	0.00122185	0.00851263	false	false	false	false	307.618	593.183	-5.15459	0.000185182	0.0023116	60291.3	17736.2	4.41173	0.000702334	0.0043249	true	false	FALSE
hsa-miR-182	PLEKHM1	0.748866	0.729305	0.0383482	5.85434	5.64479e-05	0.00110839	false	false	false	false	706.682	871.083	-2.75956	0.0162384	0.046735	60291.3	17736.2	4.41173	0.000702334	0.0043249	true	false	FALSE
hsa-miR-182	PODXL	0.745322	0.733757	0.0225718	3.84377	0.00203138	0.012123	false	false	false	false	2838.21	4789.89	-3.36721	0.00505082	0.0198485	60291.3	17736.2	4.41173	0.000702334	0.0043249	true	false	FALSE
hsa-miR-182	PPM1F	0.805143	0.782823	0.0405759	7.04995	8.67126e-06	0.000361386	false	false	false	false	588.561	1252.05	-8.69865	8.83872e-07	0.00012178	60291.3	17736.2	4.41173	0.000702334	0.0043249	true	false	FALSE
hsa-miR-182	PPP1R12A	0.739538	0.724929	0.0288376	4.80519	0.000343628	0.0035729	false	false	false	false	1330.1	1860.42	-3.45493	0.00426755	0.0176904	60291.3	17736.2	4.41173	0.000702334	0.0043249	true	false	FALSE
hsa-miR-182	PPP3CA	0.740593	0.72752	0.0256947	4.89184	0.00029434	0.00322869	false	false	false	false	1060.91	1660.39	-4.79656	0.000348986	0.00342571	60291.3	17736.2	4.41173	0.000702334	0.0043249	true	false	FALSE
hsa-miR-182	PRKAR1A	0.915766	0.901911	0.0220074	7.17315	7.2273e-06	0.000340266	false	true	false	false	5945.2	7370.56	-3.54075	0.00361998	0.0158164	60291.3	17736.2	4.41173	0.000702334	0.0043249	true	false	FALSE
hsa-miR-182	PTAR1	0.811683	0.788709	0.0414828	6.60041	1.7143e-05	0.000512199	false	false	false	false	822.914	1344.81	-4.55364	0.000541538	0.00448539	60291.3	17736.2	4.41173	0.000702334	0.0043249	true	false	FALSE
hsa-miR-182	QKI	0.898832	0.881554	0.0280158	7.13564	7.63786e-06	0.000345438	false	false	false	false	1597.93	2689.83	-3.45062	0.00430301	0.0178032	60291.3	17736.2	4.41173	0.000702334	0.0043249	true	false	FALSE
hsa-miR-182	RABGAP1	0.746613	0.732997	0.0265525	5.32055	0.000138858	0.00197751	false	false	false	false	1503.55	2040.71	-6.08933	3.8461e-05	0.000988964	60291.3	17736.2	4.41173	0.000702334	0.0043249	true	false	FALSE
hsa-miR-182	RERE	0.705934	0.691757	0.0292995	3.03993	0.00948195	0.036132	false	false	false	false	2759.68	4649.3	-5.18131	0.000176749	0.00224892	60291.3	17736.2	4.41173	0.000702334	0.0043249	true	false	FALSE
hsa-miR-182	SAP30L	0.786464	0.766454	0.0371306	6.44267	2.19149e-05	0.00059837	false	false	false	false	992.645	1602.36	-4.72704	0.000395447	0.00370661	60291.3	17736.2	4.41173	0.000702334	0.0043249	true	false	FALSE
hsa-miR-182	SBDS	0.743846	0.732274	0.0226401	3.78693	0.00226283	0.0130904	false	true	false	false	1889.21	2844.59	-5.5564	9.28361e-05	0.00159301	60291.3	17736.2	4.41173	0.000702334	0.0043249	true	false	FALSE
hsa-miR-182	SETD7	0.897853	0.880384	0.0283602	7.18363	7.11691e-06	0.000338429	false	false	false	false	2491.34	4118.62	-3.90217	0.0018187	0.00992684	60291.3	17736.2	4.41173	0.000702334	0.0043249	true	false	FALSE
hsa-miR-182	SH3BP5	0.75063	0.737938	0.0246022	4.32556	0.000823371	0.0064495	false	false	false	false	1376.24	2295.49	-4.58401	0.000512386	0.00432822	60291.3	17736.2	4.41173	0.000702334	0.0043249	true	false	FALSE
hsa-miR-182	SIK2	0.696056	0.682065	0.0293053	2.96316	0.0109904	0.0401981	false	false	false	false	647.728	2015.37	-3.47793	0.00408328	0.0171745	60291.3	17736.2	4.41173	0.000702334	0.0043249	true	false	FALSE
hsa-miR-182	SLCO3A1	0.832549	0.802261	0.054183	3.72405	0.00255043	0.0142088	false	false	false	false	358.072	523.439	-2.72093	0.017482	0.0492767	60291.3	17736.2	4.41173	0.000702334	0.0043249	true	false	FALSE
hsa-miR-182	SOS1	0.745213	0.73329	0.0232771	4.06684	0.00133355	0.00904103	false	false	false	false	1199.05	1766.56	-4.0875	0.00128285	0.00791017	60291.3	17736.2	4.41173	0.000702334	0.0043249	true	false	FALSE
hsa-miR-182	SPEN	0.73759	0.725639	0.0235911	3.72881	0.00252739	0.014117	false	false	false	false	2137.76	3142.16	-5.7388	6.83592e-05	0.00137903	60291.3	17736.2	4.41173	0.000702334	0.0043249	true	false	FALSE
hsa-miR-182	SPRED1	0.727819	0.712417	0.0308433	5.08127	0.00021055	0.00258542	false	false	false	false	912.698	1262.35	-2.91472	0.0120621	0.0377265	60291.3	17736.2	4.41173	0.000702334	0.0043249	true	false	FALSE
hsa-miR-182	SYNE2	0.727033	0.714251	0.0256268	3.32307	0.00549817	0.0244635	false	false	false	false	2780.34	5736.85	-6.82567	1.21423e-05	0.000539145	60291.3	17736.2	4.41173	0.000702334	0.0043249	true	false	FALSE
hsa-miR-182	TCF7L2	0.744335	0.728271	0.0316017	5.20526	0.000169534	0.00225305	false	true	false	false	529.016	1120.11	-7.85713	2.72237e-06	0.00020983	60291.3	17736.2	4.41173	0.000702334	0.0043249	true	false	FALSE
hsa-miR-182	TEAD1	0.750658	0.738276	0.0240003	4.0576	0.00135688	0.00913753	false	false	false	false	1685.9	2585.25	-3.62124	0.00310324	0.0142643	60291.3	17736.2	4.41173	0.000702334	0.0043249	true	false	FALSE
hsa-miR-182	TNRC6A	0.731501	0.717563	0.0277498	4.73378	0.000390674	0.00388562	false	false	false	false	1020.71	1367.09	-3.39874	0.00475381	0.0190373	60291.3	17736.2	4.41173	0.000702334	0.0043249	true	false	FALSE
hsa-miR-182	TNS1	0.960666	0.953171	0.0113012	7.72795	3.25918e-06	0.000244596	false	false	false	false	4292.14	17965.3	-2.87677	0.0129736	0.0397137	60291.3	17736.2	4.41173	0.000702334	0.0043249	true	false	FALSE
hsa-miR-182	UBR1	0.735481	0.717336	0.0363477	3.86582	0.00194823	0.011767	false	false	false	false	750.231	984.432	-2.71829	0.0175702	0.0494444	60291.3	17736.2	4.41173	0.000702334	0.0043249	true	false	FALSE
hsa-miR-182	UNKL	0.739131	0.686509	0.113089	2.87252	0.0130798	0.0456904	false	false	false	false	290.862	405.118	-4.13269	0.00117877	0.00747537	60291.3	17736.2	4.41173	0.000702334	0.0043249	true	false	FALSE
hsa-miR-182	VAMP3	0.759932	0.746071	0.0265325	4.59358	0.000503546	0.00462278	false	false	false	false	2226.64	2796.27	-2.75981	0.0162308	0.0467285	60291.3	17736.2	4.41173	0.000702334	0.0043249	true	false	FALSE
hsa-miR-182	VCL	0.751295	0.739094	0.0236188	4.0453	0.00138857	0.00928647	false	false	false	false	3976.05	5977.01	-4.82803	0.000329857	0.00331164	60291.3	17736.2	4.41173	0.000702334	0.0043249	true	false	FALSE
hsa-miR-182	WASF2	0.833794	0.816096	0.0309725	5.82356	5.93907e-05	0.00114436	false	false	false	false	3900.96	6428.15	-10.3404	1.21855e-07	6.8217e-05	60291.3	17736.2	4.41173	0.000702334	0.0043249	true	false	FALSE
hsa-miR-182	WDR82	0.814322	0.795481	0.0337852	5.35272	0.000131379	0.00191041	false	false	false	false	2859.98	3742.68	-4.78572	0.000355841	0.00346352	60291.3	17736.2	4.41173	0.000702334	0.0043249	true	false	FALSE
hsa-miR-182	ZAK	0.750645	0.738551	0.023435	4.12273	0.00120093	0.00841276	false	false	false	false	1628.35	3050.57	-3.81742	0.00213551	0.011115	60291.3	17736.2	4.41173	0.000702334	0.0043249	true	false	FALSE
hsa-miR-182	ZBTB40	0.734894	0.712695	0.0454604	2.81843	0.0145086	0.0493531	false	false	false	false	747.566	977.574	-2.96325	0.0109885	0.0351223	60291.3	17736.2	4.41173	0.000702334	0.0043249	true	false	FALSE
hsa-miR-182	ZFAND5	0.751315	0.73902	0.0238045	4.04392	0.00139219	0.0093046	false	false	false	false	2951.48	5173.37	-3.92246	0.00175026	0.00967696	60291.3	17736.2	4.41173	0.000702334	0.0043249	true	false	FALSE
hsa-miR-182	ZFC3H1	0.699371	0.671261	0.0599435	3.99449	0.00152784	0.00992196	false	false	false	false	539.474	788.729	-3.86567	0.00194879	0.0104396	60291.3	17736.2	4.41173	0.000702334	0.0043249	true	false	FALSE
hsa-miR-182	ZHX3	0.716816	0.700448	0.0332946	4.89785	0.00029121	0.00320902	false	false	false	false	657.36	1234.53	-6.35411	2.51922e-05	0.000792625	60291.3	17736.2	4.41173	0.000702334	0.0043249	true	false	FALSE
hsa-miR-182	ZNF704	0.986069	0.983432	0.00386446	5.72283	7.02035e-05	0.00127276	false	false	false	false	290.931	495.893	-3.26725	0.00612157	0.0228512	60291.3	17736.2	4.41173	0.000702334	0.0043249	true	false	FALSE
hsa-miR-182	ZYG11B	0.68718	0.669198	0.0381943	4.56392	0.000531482	0.00479446	false	false	false	false	849.095	1117.64	-3.98572	0.00155331	0.00897303	60291.3	17736.2	4.41173	0.000702334	0.0043249	true	false	FALSE
hsa-miR-183	ABHD13	0.359	0.268305	0.46044	5.59162	8.74779e-05	0.00147628	false	false	false	false	360.881	466.711	-3.2607	0.00619925	0.023087	21457.5	3295.62	5.64597	7.98356e-05	0.00129279	true	false	FALSE
hsa-miR-183	ANKMY2	0.642629	0.527434	0.30576	5.2527	0.000156131	0.00213445	false	false	false	false	480.131	648.302	-3.63486	0.00302349	0.0140249	21457.5	3295.62	5.64597	7.98356e-05	0.00129279	true	false	FALSE
hsa-miR-183	ARHGAP21	0.859002	0.836849	0.0378407	6.92245	1.04919e-05	0.00038628	false	false	false	false	1403.2	2684.73	-4.48453	0.000614453	0.00485587	21457.5	3295.62	5.64597	7.98356e-05	0.00129279	true	false	FALSE
hsa-miR-183	ARHGAP26	0.740742	0.65979	0.173555	5.10653	0.000201424	0.00251552	false	false	false	false	491.717	899.874	-3.08697	0.00866133	0.0295597	21457.5	3295.62	5.64597	7.98356e-05	0.00129279	true	false	FALSE
hsa-miR-183	BACH2	0.656709	0.440127	0.630968	5.03489	0.000228448	0.00273176	false	false	false	false	91.0975	275.83	-5.84752	5.70862e-05	0.00122935	21457.5	3295.62	5.64597	7.98356e-05	0.00129279	true	false	FALSE
hsa-miR-183	CCND2	0.356944	0.337465	0.0846023	3.27885	0.00598649	0.0259694	false	true	false	false	812.569	1475.67	-3.3504	0.0052167	0.0203495	21457.5	3295.62	5.64597	7.98356e-05	0.00129279	true	false	FALSE
hsa-miR-183	CELF6	0.322608	0.102362	1.70486	4.23341	0.000976865	0.00725929	false	false	false	false	20.2253	32.7991	-3.65184	0.00292701	0.0137029	21457.5	3295.62	5.64597	7.98356e-05	0.00129279	true	false	FALSE
hsa-miR-183	CFL2	0.270565	0.236145	0.226648	2.85215	0.0136007	0.0470288	false	false	false	false	296.347	795.141	-3.88048	0.0018949	0.0102272	21457.5	3295.62	5.64597	7.98356e-05	0.00129279	true	false	FALSE
hsa-miR-183	CTDSPL	0.768356	0.751175	0.0325804	6.2652	2.90066e-05	0.000717175	false	false	false	false	1163.57	2126.15	-4.12881	0.00118735	0.00750942	21457.5	3295.62	5.64597	7.98356e-05	0.00129279	true	false	FALSE
hsa-miR-183	EEF2	0.786539	0.768781	0.0329171	4.81118	0.00033996	0.0035539	false	false	false	false	55054.7	92335.7	-2.86395	0.0132964	0.0403863	21457.5	3295.62	5.64597	7.98356e-05	0.00129279	true	false	FALSE
hsa-miR-183	FOXO1	0.722086	0.684427	0.0794058	3.80112	0.00220265	0.0128511	true	false	false	false	676.153	1737.26	-5.07568	0.000212629	0.00248183	21457.5	3295.62	5.64597	7.98356e-05	0.00129279	true	false	FALSE
hsa-miR-183	FRMD6	0.59174	0.574978	0.0413415	3.35954	0.0051258	0.0232878	false	false	false	false	1691.77	2940.09	-3.72213	0.00255977	0.0124591	21457.5	3295.62	5.64597	7.98356e-05	0.00129279	true	false	FALSE
hsa-miR-183	GPCPD1	0.775337	0.717591	0.115223	4.80843	0.000341639	0.00356417	false	false	false	false	631.478	1219.43	-5.28021	0.000148872	0.00204853	21457.5	3295.62	5.64597	7.98356e-05	0.00129279	true	false	FALSE
hsa-miR-183	KIAA0355	0.763636	0.698411	0.133305	4.70142	0.000414155	0.00403551	false	false	false	false	756.621	1054.88	-4.87329	0.000304234	0.00315866	21457.5	3295.62	5.64597	7.98356e-05	0.00129279	true	false	FALSE
hsa-miR-183	KIAA2018	0.68305	0.610049	0.17006	4.79748	0.00034841	0.00360402	false	false	false	false	675.74	969.465	-2.84961	0.0136673	0.0411932	21457.5	3295.62	5.64597	7.98356e-05	0.00129279	true	false	FALSE
hsa-miR-183	KLHL3	0.56533	0.297349	1.07217	7.74458	3.18417e-06	0.000241439	false	false	false	false	84.5038	191.052	-3.63363	0.00303063	0.0140505	21457.5	3295.62	5.64597	7.98356e-05	0.00129279	true	false	FALSE
hsa-miR-183	LHFPL2	0.859094	0.835518	0.0403125	6.89145	1.09931e-05	0.00039451	false	false	false	false	1554.34	2418.94	-3.12424	0.00806171	0.0281141	21457.5	3295.62	5.64597	7.98356e-05	0.00129279	true	false	FALSE
hsa-miR-183	LRP6	0.858667	0.825864	0.0573218	3.97598	0.00158207	0.0101664	false	false	false	false	881.416	1815.02	-6.1878	3.28239e-05	0.000913865	21457.5	3295.62	5.64597	7.98356e-05	0.00129279	true	false	FALSE
hsa-miR-183	MAP3K4	0.592558	0.51569	0.210785	5.11888	0.000197113	0.00248051	false	false	false	false	618.551	814.255	-3.61911	0.00311591	0.014292	21457.5	3295.62	5.64597	7.98356e-05	0.00129279	true	false	FALSE
hsa-miR-183	MBNL1	0.67325	0.657456	0.034311	2.94386	0.0114057	0.0413291	false	false	false	false	2607.34	4071	-4.39426	0.000725295	0.0053999	21457.5	3295.62	5.64597	7.98356e-05	0.00129279	true	false	FALSE
hsa-miR-183	MRVI1	0.687278	0.580633	0.264909	4.49001	0.000608314	0.0052367	false	false	false	false	416.5	679.994	-3.11052	0.0082774	0.0286697	21457.5	3295.62	5.64597	7.98356e-05	0.00129279	true	false	FALSE
hsa-miR-183	NR3C1	0.858921	0.840721	0.0309015	7.37747	5.36604e-06	0.000312717	false	false	false	false	1139.06	3152.56	-7.31982	5.83323e-06	0.00033951	21457.5	3295.62	5.64597	7.98356e-05	0.00129279	true	false	FALSE
hsa-miR-183	PKD2	0.764463	0.712958	0.104883	3.95884	0.00163404	0.0104009	false	false	false	false	551.277	1292.06	-6.47217	2.09257e-05	0.000740111	21457.5	3295.62	5.64597	7.98356e-05	0.00129279	true	false	FALSE
hsa-miR-183	PPP2CB	0.831881	0.805382	0.0468331	8.12659	1.88224e-06	0.000176147	false	false	false	false	1533.45	2048.29	-3.20788	0.00686268	0.0249115	21457.5	3295.62	5.64597	7.98356e-05	0.00129279	true	false	FALSE
hsa-miR-183	PPP2R5C	0.685274	0.665922	0.0413048	5.00567	0.000240533	0.00282287	false	false	false	false	2109.7	2447.07	-3.49535	0.00394909	0.0167656	21457.5	3295.62	5.64597	7.98356e-05	0.00129279	true	false	FALSE
hsa-miR-183	PRKCA	0.746314	0.473624	0.749283	7.04463	8.74019e-06	0.000363319	false	false	false	false	152.014	325.926	-3.94418	0.0016799	0.00943004	21457.5	3295.62	5.64597	7.98356e-05	0.00129279	true	false	FALSE
hsa-miR-183	PTCH1	0.32592	0.240668	0.484341	5.8089	6.08491e-05	0.00116194	false	false	false	false	106.385	345.174	-7.09551	8.10455e-06	0.000425687	21457.5	3295.62	5.64597	7.98356e-05	0.00129279	true	false	FALSE
hsa-miR-183	PTPN4	0.0537556	0.0350829	0.744443	4.86356	0.000309562	0.00334334	false	false	false	false	189.652	269.047	-2.96109	0.0110342	0.0352422	21457.5	3295.62	5.64597	7.98356e-05	0.00129279	true	false	FALSE
hsa-miR-183	RBMS1	0.858814	0.821494	0.0650636	5.20786	0.000168768	0.00224767	false	false	false	false	1120.75	1677.78	-3.83113	0.00208068	0.010922	21457.5	3295.62	5.64597	7.98356e-05	0.00129279	true	false	FALSE
hsa-miR-183	REV1	0.858365	0.764978	0.175707	4.28642	0.000885271	0.00677642	false	false	false	false	569.013	885.917	-6.59144	1.73823e-05	0.000686841	21457.5	3295.62	5.64597	7.98356e-05	0.00129279	true	false	FALSE
hsa-miR-183	RPS6KA3	0.848202	0.806375	0.0737228	6.79978	1.26291e-05	0.0004252	false	false	false	false	760.435	1454.76	-5.86269	5.56763e-05	0.00121417	21457.5	3295.62	5.64597	7.98356e-05	0.00129279	true	false	FALSE
hsa-miR-183	SACS	0.75782	0.656792	0.216499	5.06717	0.000215831	0.00263184	false	false	false	false	379.006	858.11	-3.973	0.00159099	0.00909987	21457.5	3295.62	5.64597	7.98356e-05	0.00129279	true	false	FALSE
hsa-miR-183	SESN1	0.529597	0.488311	0.12261	3.47502	0.00410612	0.0199195	false	false	false	false	597.667	1200.33	-3.15309	0.00762609	0.0270142	21457.5	3295.62	5.64597	7.98356e-05	0.00129279	true	false	FALSE
hsa-miR-183	SIK3	0.758267	0.716422	0.0856764	3.24938	0.00633578	0.0269895	false	false	false	false	956.402	1577.39	-3.66226	0.00286936	0.0135064	21457.5	3295.62	5.64597	7.98356e-05	0.00129279	true	false	FALSE
hsa-miR-183	SLC25A36	0.728953	0.696914	0.0657801	4.85592	0.000313818	0.00337393	false	false	false	false	1187.76	1596.9	-2.87491	0.0130198	0.0398012	21457.5	3295.62	5.64597	7.98356e-05	0.00129279	true	false	FALSE
hsa-miR-183	SMAD4	0.771991	0.750536	0.0407382	6.46026	2.13193e-05	0.000588688	false	false	false	false	1465.45	2139.05	-5.01841	0.000235183	0.00264819	21457.5	3295.62	5.64597	7.98356e-05	0.00129279	true	false	FALSE
hsa-miR-183	SOBP	0.293931	0.188551	0.746725	6.81284	1.23809e-05	0.00042051	false	false	false	false	68.7854	225.435	-4.23777	0.000968972	0.00656037	21457.5	3295.62	5.64597	7.98356e-05	0.00129279	true	false	FALSE
hsa-miR-183	TCF7L2	0.343629	0.321982	0.0982029	3.154	0.00761282	0.0308912	false	true	false	false	529.016	1120.11	-7.85713	2.72237e-06	0.00020983	21457.5	3295.62	5.64597	7.98356e-05	0.00129279	true	false	FALSE
hsa-miR-183	TMEM184C	0.858337	0.694603	0.326596	5.27419	0.00015043	0.00207939	false	false	false	false	539.528	626.033	-2.89534	0.0125195	0.0387366	21457.5	3295.62	5.64597	7.98356e-05	0.00129279	true	false	FALSE
hsa-miR-183	TNRC6B	0.359409	0.334899	0.106358	3.417	0.00458996	0.0215256	false	false	false	false	712.954	1112.44	-5.04422	0.000224723	0.00257073	21457.5	3295.62	5.64597	7.98356e-05	0.00129279	true	false	FALSE
hsa-miR-183	TSC1	0.359405	0.329974	0.129925	3.61363	0.0031487	0.0164533	false	true	false	false	694.368	1010.21	-4.693	0.0004205	0.00384113	21457.5	3295.62	5.64597	7.98356e-05	0.00129279	true	false	FALSE
hsa-miR-183	UNC13B	0.775467	0.723337	0.102723	5.31145	0.000141052	0.00199703	false	false	false	false	895.053	1301.15	-4.7154	0.000403836	0.00376069	21457.5	3295.62	5.64597	7.98356e-05	0.00129279	true	false	FALSE
hsa-miR-183	ZFYVE26	0.770958	0.695042	0.155625	4.802	0.000345598	0.00358333	false	false	false	false	866.359	981.278	-2.77843	0.0156629	0.0454736	21457.5	3295.62	5.64597	7.98356e-05	0.00129279	true	false	FALSE
hsa-miR-183	ZHX3	0.720398	0.662324	0.126248	4.28606	0.000885875	0.00677854	false	false	false	false	657.36	1234.53	-6.35411	2.51922e-05	0.000792625	21457.5	3295.62	5.64597	7.98356e-05	0.00129279	true	false	FALSE
hsa-miR-183	ZNF292	0.359501	0.338812	0.0883954	3.72969	0.00252316	0.014106	false	false	false	false	872.947	1337.75	-3.21073	0.00682514	0.0248276	21457.5	3295.62	5.64597	7.98356e-05	0.00129279	true	false	FALSE
hsa-miR-183	ZNF592	0.550807	0.517964	0.0903051	4.97114	0.000255678	0.0029436	false	false	false	false	1121.79	1358.95	-3.3726	0.00499877	0.019743	21457.5	3295.62	5.64597	7.98356e-05	0.00129279	true	false	FALSE
hsa-miR-183	ZNF770	0.661847	0.608099	0.12587	5.01482	0.000236679	0.00279227	false	false	false	false	858.518	1162.65	-2.98325	0.010574	0.0343585	21457.5	3295.62	5.64597	7.98356e-05	0.00129279	true	false	FALSE
hsa-miR-190b	CYB561D1	0.0058541	0.00197562	2.02789	3.36331	0.00508885	0.0231591	false	false	false	false	258.965	413.259	-4.53064	0.00056475	0.00460678	18.0666	4.84297	4.90968	0.000285144	0.00216234	true	false	FALSE
hsa-miR-190b	EPC2	0.0239467	0.00620902	2.48055	4.67379	0.00043536	0.00417898	false	false	false	false	613.994	855.336	-3.62205	0.00309843	0.0142498	18.0666	4.84297	4.90968	0.000285144	0.00216234	true	false	FALSE
hsa-miR-190b	ERG	0.00940929	0.00222622	2.19485	2.91508	0.0120538	0.0430291	false	true	false	false	439.339	831.668	-3.31593	0.00557421	0.0213332	18.0666	4.84297	4.90968	0.000285144	0.00216234	true	false	FALSE
hsa-miR-190b	FNDC3A	0.00218716	0.0008022	1.9203	4.01092	0.00148131	0.00971732	false	false	false	false	1234.8	2056.1	-4.41225	0.000701655	0.00528327	18.0666	4.84297	4.90968	0.000285144	0.00216234	true	false	FALSE
hsa-miR-190b	GPHN	0.013446	0.00367348	2.41668	3.10144	0.00842337	0.0332195	false	true	false	false	306.795	426.987	-2.76231	0.0161535	0.0465994	18.0666	4.84297	4.90968	0.000285144	0.00216234	true	false	FALSE
hsa-miR-190b	HECA	0.0171883	0.00414836	2.50034	4.13516	0.00117332	0.00828342	false	false	false	false	987.346	1320.76	-4.78067	0.000359082	0.00347663	18.0666	4.84297	4.90968	0.000285144	0.00216234	true	false	FALSE
hsa-miR-190b	IGF1	0.0178969	0.00731892	1.80058	2.81607	0.0145742	0.04952	false	false	false	false	705.575	1916.12	-2.85325	0.0135722	0.0409926	18.0666	4.84297	4.90968	0.000285144	0.00216234	true	false	FALSE
hsa-miR-190b	MAGI2	0.000310052	9.43014e-05	1.61646	3.19758	0.00700015	0.0290598	false	false	false	false	138.515	254.211	-4.46367	0.000638403	0.00498568	18.0666	4.84297	4.90968	0.000285144	0.00216234	true	false	FALSE
hsa-miR-190b	MKL2	0.0498532	0.0115382	2.72971	4.93278	0.000273676	0.00307783	false	false	false	false	2214.36	2837.6	-3.07241	0.0089075	0.0301965	18.0666	4.84297	4.90968	0.000285144	0.00216234	true	false	FALSE
hsa-miR-190b	MYH10	0.0434099	0.0113323	2.4655	4.27796	0.000899276	0.00685219	false	false	false	false	1922.63	3020.1	-4.68921	0.00042339	0.003854	18.0666	4.84297	4.90968	0.000285144	0.00216234	true	false	FALSE
hsa-miR-190b	NAV3	0.000191498	7.93137e-05	1.15029	3.12763	0.00800924	0.0320007	false	false	false	false	90.1941	251.392	-4.08863	0.00128012	0.00789899	18.0666	4.84297	4.90968	0.000285144	0.00216234	true	false	FALSE
hsa-miR-190b	PHLPP1	0.00067787	0.000311608	1.5391	3.1093	0.00829691	0.032856	false	false	false	false	436.386	830.704	-3.93085	0.00172272	0.00957739	18.0666	4.84297	4.90968	0.000285144	0.00216234	true	false	FALSE
hsa-miR-190b	PTPN14	0.00158172	0.000940817	1.33494	2.95705	0.0111202	0.0405606	false	false	false	false	203.971	538.888	-5.66509	7.73161e-05	0.00147424	18.0666	4.84297	4.90968	0.000285144	0.00216234	true	false	FALSE
hsa-miR-190b	RPS6KA3	0.0117846	0.00396349	2.00488	3.68368	0.00275444	0.0149847	false	false	false	false	760.435	1454.76	-5.86269	5.56763e-05	0.00121417	18.0666	4.84297	4.90968	0.000285144	0.00216234	true	false	FALSE
hsa-miR-190b	RUNX1T1	0.00105951	0.000360296	1.71112	4.0253	0.00144179	0.00952704	false	false	false	false	44.985	103.764	-2.97686	0.0107047	0.0345485	18.0666	4.84297	4.90968	0.000285144	0.00216234	true	false	FALSE
hsa-miR-190b	SAMD4A	0.0122076	0.00472866	1.74376	3.09092	0.00859575	0.033708	false	false	false	false	282.074	781.854	-3.16573	0.00744276	0.0265694	18.0666	4.84297	4.90968	0.000285144	0.00216234	true	false	FALSE
hsa-miR-190b	SEC14L1	0.0366112	0.0107511	2.37733	4.07285	0.00131858	0.00898015	false	false	false	false	1648.9	2742.79	-4.47218	0.000628518	0.00493533	18.0666	4.84297	4.90968	0.000285144	0.00216234	true	false	FALSE
hsa-miR-190b	SMAD4	0.0310459	0.0090653	2.42703	4.56919	0.000526399	0.00476354	false	false	false	false	1465.45	2139.05	-5.01841	0.000235183	0.00264819	18.0666	4.84297	4.90968	0.000285144	0.00216234	true	false	FALSE
hsa-miR-190b	TBC1D14	0.0298576	0.0102674	2.21975	4.74461	0.000383134	0.00383715	false	false	false	false	1369.67	2337.62	-5.89337	5.29348e-05	0.00116852	18.0666	4.84297	4.90968	0.000285144	0.00216234	true	false	FALSE
hsa-miR-190b	TNRC6A	0.0438505	0.0105235	2.72576	5.16609	0.000181503	0.00235586	false	false	false	false	1020.71	1367.09	-3.39874	0.00475381	0.0190373	18.0666	4.84297	4.90968	0.000285144	0.00216234	true	false	FALSE
hsa-miR-190b	TNRC6B	0.0129198	0.00393866	2.32582	4.39164	0.000728793	0.00591742	false	false	false	false	712.954	1112.44	-5.04422	0.000224723	0.00257073	18.0666	4.84297	4.90968	0.000285144	0.00216234	true	false	FALSE
hsa-miR-191	NEURL4	0.558671	0.528931	0.0809098	3.01314	0.00998337	0.0374897	false	false	false	false	338.135	433.38	-3.24414	0.0064	0.0236811	1134.1	531.52	4.88925	0.000295705	0.00216234	true	false	FALSE
hsa-miR-195	ABL2	0.0867875	0.200351	-1.39167	-5.71468	7.11641e-05	0.00128235	false	true	false	false	1347.22	942.5	5.22042	0.000165122	0.00215183	51.7332	240.46	-9.02063	5.86739e-07	2.83709e-05	true	false	FALSE
hsa-miR-195	ACTR2	0.173697	0.391122	-1.30194	-9.66863	2.65629e-07	6.92887e-05	false	false	false	false	6708.59	5061.55	4.31373	0.000841598	0.00601121	51.7332	240.46	-9.02063	5.86739e-07	2.83709e-05	true	false	FALSE
hsa-miR-195	ADRBK1	0.0383203	0.0842122	-1.33191	-5.53245	9.66765e-05	0.00157384	false	false	false	false	2470.02	1430.07	3.08577	0.00868133	0.0296125	51.7332	240.46	-9.02063	5.86739e-07	2.83709e-05	true	false	FALSE
hsa-miR-195	AMIGO3	0.00131796	0.0029601	-1.34221	-5.88212	5.39232e-05	0.00108062	false	false	false	false	93.6553	40.7509	4.63178	0.000469784	0.00411252	51.7332	240.46	-9.02063	5.86739e-07	2.83709e-05	true	false	FALSE
hsa-miR-195	AP2A1	0.0581276	0.121051	-1.18383	-5.30468	0.00014271	0.00200956	false	false	false	false	2467.46	1443.22	6.51569	1.95518e-05	0.000738526	51.7332	240.46	-9.02063	5.86739e-07	2.83709e-05	true	false	FALSE
hsa-miR-195	ARL3	0.0269888	0.0623	-1.46289	-8.30228	1.48644e-06	0.000155129	false	false	false	false	981.171	613.529	4.90884	0.000285569	0.00301908	51.7332	240.46	-9.02063	5.86739e-07	2.83709e-05	true	false	FALSE
hsa-miR-195	ATF7IP2	0.00162278	0.0047871	-1.62391	-5.88852	5.3358e-05	0.00107278	false	false	false	false	100.039	53.9345	3.65204	0.00292593	0.0137029	51.7332	240.46	-9.02063	5.86739e-07	2.83709e-05	true	false	FALSE
hsa-miR-195	ATP13A3	0.0515993	0.132821	-1.51765	-7.18078	7.14673e-06	0.000339247	false	false	false	false	2225.43	1626.77	2.8002	0.0150239	0.044034	51.7332	240.46	-9.02063	5.86739e-07	2.83709e-05	true	false	FALSE
hsa-miR-195	ATP6V1B2	0.00924706	0.0245141	-1.64445	-8.2814	1.52846e-06	0.000156938	false	false	false	false	2581.91	1756.81	3.34584	0.00526264	0.0204384	51.7332	240.46	-9.02063	5.86739e-07	2.83709e-05	true	false	FALSE
hsa-miR-195	ATXN7L3	0.0739638	0.221768	-1.66219	-7.5389	4.25688e-06	0.000283799	false	false	false	false	1302.88	1096.07	3.26389	0.00616125	0.0229753	51.7332	240.46	-9.02063	5.86739e-07	2.83709e-05	true	false	FALSE
hsa-miR-195	BFAR	0.0365265	0.105783	-1.72236	-6.10785	3.73278e-05	0.000844866	false	false	false	false	1491.11	1217.58	2.90564	0.0122742	0.0381697	51.7332	240.46	-9.02063	5.86739e-07	2.83709e-05	true	false	FALSE
hsa-miR-195	C14orf1	0.0129496	0.0442791	-1.79855	-7.20973	6.8494e-06	0.00033677	false	false	false	false	987.724	787.06	2.86468	0.0132779	0.0403584	51.7332	240.46	-9.02063	5.86739e-07	2.83709e-05	true	false	FALSE
hsa-miR-195	C1orf9	0.049702	0.0967383	-1.19276	-3.9244	0.00174384	0.0108753	false	false	false	false	2652.67	1455.41	3.72173	0.00256173	0.01246	51.7332	240.46	-9.02063	5.86739e-07	2.83709e-05	true	false	FALSE
hsa-miR-195	C20orf112	0.0776804	0.174288	-1.26397	-3.76286	0.00236879	0.0135104	false	false	false	false	1271.21	788.97	2.95321	0.0112025	0.0356344	51.7332	240.46	-9.02063	5.86739e-07	2.83709e-05	true	false	FALSE
hsa-miR-195	C9orf69	0.0235775	0.0628707	-1.61231	-5.34526	0.000133074	0.0019274	false	false	false	false	980.819	678.256	3.61093	0.00316498	0.0144479	51.7332	240.46	-9.02063	5.86739e-07	2.83709e-05	true	false	FALSE
hsa-miR-195	CALU	0.1362	0.263169	-1.09505	-5.8352	5.82591e-05	0.00112988	false	false	false	false	5923.15	3627.22	5.00222	0.000242001	0.00269928	51.7332	240.46	-9.02063	5.86739e-07	2.83709e-05	true	false	FALSE
hsa-miR-195	CAPRIN1	0.40191	0.720951	-0.969023	-6.65078	1.58612e-05	0.000485863	false	false	false	false	8684.1	7065.98	2.73825	0.0169132	0.0480349	51.7332	240.46	-9.02063	5.86739e-07	2.83709e-05	true	false	FALSE
hsa-miR-195	CARM1	0.0769368	0.1572	-1.14785	-5.18302	0.000176225	0.00231111	false	false	false	false	1340.2	751.498	6.09524	3.80959e-05	0.000988964	51.7332	240.46	-9.02063	5.86739e-07	2.83709e-05	true	false	FALSE
hsa-miR-195	CCDC126	0.00500662	0.0115747	-1.5944	-4.80736	0.000342297	0.00356728	false	false	false	false	335.124	173.06	2.72612	0.0173097	0.0489404	51.7332	240.46	-9.02063	5.86739e-07	2.83709e-05	true	false	FALSE
hsa-miR-195	CCDC88C	0.0256667	0.0574631	-1.42809	-5.76868	6.50458e-05	0.0012058	false	false	false	false	1650.71	921.538	2.88314	0.0128159	0.0394107	51.7332	240.46	-9.02063	5.86739e-07	2.83709e-05	true	false	FALSE
hsa-miR-195	CD2AP	0.0500338	0.135557	-1.54897	-6.38217	2.41011e-05	0.000637335	false	false	false	false	1854.16	1391.66	3.16441	0.0074617	0.0266149	51.7332	240.46	-9.02063	5.86739e-07	2.83709e-05	true	false	FALSE
hsa-miR-195	CDCA4	0.00984116	0.0190174	-1.0277	-4.30926	0.000848587	0.00658051	false	false	false	false	445.091	181.15	5.24598	0.000157959	0.00211282	51.7332	240.46	-9.02063	5.86739e-07	2.83709e-05	true	false	FALSE
hsa-miR-195	CDK5R1	0.00244792	0.00479396	-0.994204	-4.09268	0.00127044	0.00873722	false	false	false	false	100.144	37.0389	6.36019	2.49512e-05	0.000792625	51.7332	240.46	-9.02063	5.86739e-07	2.83709e-05	true	false	FALSE
hsa-miR-195	CHORDC1	0.0103718	0.030207	-1.75617	-6.86356	1.14657e-05	0.000404462	false	false	false	false	478.345	312.94	2.86877	0.0131741	0.0401706	51.7332	240.46	-9.02063	5.86739e-07	2.83709e-05	true	false	FALSE
hsa-miR-195	COPS7A	0.0294504	0.0913609	-1.74238	-8.59726	1.00791e-06	0.000126541	false	false	false	false	1544.19	1271.53	3.91371	0.00177944	0.00978805	51.7332	240.46	-9.02063	5.86739e-07	2.83709e-05	true	false	FALSE
hsa-miR-195	CSRNP2	0.0278787	0.0711196	-1.508	-5.39785	0.000121589	0.00182318	false	false	false	false	1208.97	812.042	4.76264	0.0003709	0.00356578	51.7332	240.46	-9.02063	5.86739e-07	2.83709e-05	true	false	FALSE
hsa-miR-195	CUL2	0.0189431	0.0637598	-1.85191	-11.3359	4.12401e-08	2.7771e-05	false	false	false	false	860.675	709.596	2.99286	0.0103804	0.03387	51.7332	240.46	-9.02063	5.86739e-07	2.83709e-05	true	false	FALSE
hsa-miR-195	DCAF7	0.0845228	0.220222	-1.51671	-6.9449	1.01442e-05	0.000381135	false	false	false	false	3331.8	2541.83	2.85864	0.0134326	0.0406565	51.7332	240.46	-9.02063	5.86739e-07	2.83709e-05	true	false	FALSE
hsa-miR-195	DCTN5	0.0391044	0.0987255	-1.46714	-5.46467	0.000108474	0.00169377	false	false	false	false	1703.55	1135.82	4.61378	0.00048539	0.00420639	51.7332	240.46	-9.02063	5.86739e-07	2.83709e-05	true	false	FALSE
hsa-miR-195	DCUN1D5	0.0089172	0.0210015	-1.41351	-5.27981	0.000148974	0.00206642	false	false	false	false	473.92	243.326	3.22624	0.00662438	0.0242819	51.7332	240.46	-9.02063	5.86739e-07	2.83709e-05	true	false	FALSE
hsa-miR-195	DDX54	0.0289481	0.0803605	-1.54992	-5.22512	0.00016378	0.00220298	false	false	false	false	1780.55	1294.25	4.22343	0.000995184	0.00666085	51.7332	240.46	-9.02063	5.86739e-07	2.83709e-05	true	false	FALSE
hsa-miR-195	DEDD	0.0272956	0.067238	-1.44634	-6.66017	1.56336e-05	0.000480954	false	false	false	false	1161.05	721.296	3.51237	0.00382231	0.0163832	51.7332	240.46	-9.02063	5.86739e-07	2.83709e-05	true	false	FALSE
hsa-miR-195	DHTKD1	0.0286701	0.0676142	-1.2933	-5.86053	5.58743e-05	0.0011022	false	false	false	false	1440.92	794.902	3.57252	0.00340636	0.0152033	51.7332	240.46	-9.02063	5.86739e-07	2.83709e-05	true	false	FALSE
hsa-miR-195	DOLPP1	0.0134196	0.0305635	-1.31828	-6.25108	2.96665e-05	0.000727469	false	false	false	false	534.334	282.787	5.62184	8.31384e-05	0.00151827	51.7332	240.46	-9.02063	5.86739e-07	2.83709e-05	true	false	FALSE
hsa-miR-195	DYRK1B	0.0138969	0.0325173	-1.44269	-6.00023	4.44433e-05	0.000947175	false	false	false	false	584.253	330.711	5.18352	0.000176071	0.00224693	51.7332	240.46	-9.02063	5.86739e-07	2.83709e-05	true	false	FALSE
hsa-miR-195	DYRK2	0.0150005	0.0428632	-1.622	-5.8939	5.28885e-05	0.001066	false	false	false	false	730.924	489.749	3.8142	0.00214861	0.0111361	51.7332	240.46	-9.02063	5.86739e-07	2.83709e-05	true	false	FALSE
hsa-miR-195	E2F3	0.0123441	0.0342156	-1.55532	-5.8427	5.75421e-05	0.00112192	true	false	false	false	471.644	292.127	3.50081	0.00390794	0.0166484	51.7332	240.46	-9.02063	5.86739e-07	2.83709e-05	true	false	FALSE
hsa-miR-195	EGLN2	0.044723	0.0874381	-1.26134	-4.89596	0.00029219	0.00321297	false	false	false	false	1846.01	1019.07	3.79179	0.00224203	0.0114277	51.7332	240.46	-9.02063	5.86739e-07	2.83709e-05	true	false	FALSE
hsa-miR-195	EIF4E	0.0137627	0.0382671	-1.58063	-8.9485	6.42531e-07	0.000103786	false	false	false	false	560.955	355.003	4.91745	0.00028123	0.00299076	51.7332	240.46	-9.02063	5.86739e-07	2.83709e-05	true	false	FALSE
hsa-miR-195	ELL	0.0314768	0.090956	-1.62126	-6.22382	3.09858e-05	0.000750681	false	true	false	false	567.055	415.933	3.85007	0.00200727	0.0106119	51.7332	240.46	-9.02063	5.86739e-07	2.83709e-05	true	false	FALSE
hsa-miR-195	ENAH	0.131072	0.2603	-1.2029	-4.00778	0.0014901	0.00975471	false	false	false	false	5568.7	3215.01	3.07374	0.00888473	0.0301618	51.7332	240.46	-9.02063	5.86739e-07	2.83709e-05	true	false	FALSE
hsa-miR-195	EPT1	0.0754604	0.174656	-1.18394	-5.72113	7.04022e-05	0.00127489	false	false	false	false	1452.37	866.113	3.55473	0.00352434	0.0155713	51.7332	240.46	-9.02063	5.86739e-07	2.83709e-05	true	false	FALSE
hsa-miR-195	ESRP1	0.0665144	0.132864	-0.480707	-3.44559	0.00434471	0.0207066	false	false	false	false	3023.85	1539.23	4.33134	0.000814613	0.00587695	51.7332	240.46	-9.02063	5.86739e-07	2.83709e-05	true	false	FALSE
hsa-miR-195	FAM122B	0.0135894	0.0420429	-1.79966	-7.04075	8.79076e-06	0.000364295	false	false	false	false	694.193	519.947	2.81748	0.014535	0.0431294	51.7332	240.46	-9.02063	5.86739e-07	2.83709e-05	true	false	FALSE
hsa-miR-195	FAM189B	0.0242972	0.0418223	-0.997406	-3.29475	0.00580609	0.0253952	false	false	false	false	1011.72	435.109	5.77402	6.44711e-05	0.00133499	51.7332	240.46	-9.02063	5.86739e-07	2.83709e-05	true	false	FALSE
hsa-miR-195	FAM199X	0.0107127	0.0290374	-1.52957	-5.76939	6.49684e-05	0.00120559	false	false	false	false	676.18	418.959	3.74457	0.00245269	0.0121144	51.7332	240.46	-9.02063	5.86739e-07	2.83709e-05	true	false	FALSE
hsa-miR-195	FAM91A1	0.0129119	0.0346719	-1.46487	-7.62183	3.78424e-06	0.000263418	false	false	false	false	1644.53	923.648	3.0073	0.0100962	0.0332068	51.7332	240.46	-9.02063	5.86739e-07	2.83709e-05	true	false	FALSE
hsa-miR-195	FMNL3	0.0228558	0.0573	-1.5826	-5.32138	0.000138659	0.00197634	false	false	false	false	1171.41	809.318	3.11847	0.00815173	0.0283598	51.7332	240.46	-9.02063	5.86739e-07	2.83709e-05	true	false	FALSE
hsa-miR-195	G2E3	0.0106362	0.0340246	-1.76029	-7.44728	4.85275e-06	0.00030111	false	false	false	false	424.503	315.996	3.27487	0.0060325	0.022593	51.7332	240.46	-9.02063	5.86739e-07	2.83709e-05	true	false	FALSE
hsa-miR-195	GATAD2A	0.0470793	0.122382	-1.50554	-6.19498	3.24486e-05	0.000774629	false	false	false	false	1819.64	1255.27	3.53232	0.00367894	0.0159866	51.7332	240.46	-9.02063	5.86739e-07	2.83709e-05	true	false	FALSE
hsa-miR-195	GATAD2B	0.0261403	0.0747235	-1.69578	-5.89258	5.30034e-05	0.00106751	false	false	false	false	1501.5	1162.69	2.81534	0.0145947	0.0432321	51.7332	240.46	-9.02063	5.86739e-07	2.83709e-05	true	false	FALSE
hsa-miR-195	GNAI3	0.064375	0.169155	-1.54946	-8.42207	1.26801e-06	0.000142544	false	false	false	false	2459.55	1876.25	4.29271	0.00087501	0.0061379	51.7332	240.46	-9.02063	5.86739e-07	2.83709e-05	true	false	FALSE
hsa-miR-195	GOLT1B	0.0177988	0.0512728	-1.64656	-7.31219	5.89824e-06	0.000320525	false	false	false	false	817.458	592.51	2.90451	0.0123009	0.038225	51.7332	240.46	-9.02063	5.86739e-07	2.83709e-05	true	false	FALSE
hsa-miR-195	GORASP2	0.0711355	0.182464	-1.4789	-7.59376	3.93766e-06	0.000270574	false	false	false	false	2941.24	2185.7	5.04908	0.000222808	0.00256244	51.7332	240.46	-9.02063	5.86739e-07	2.83709e-05	true	false	FALSE
hsa-miR-195	HDGF	0.204976	0.335182	-0.902169	-4.13548	0.00117262	0.00828064	false	false	false	false	9549.37	5003.97	4.31757	0.000835636	0.00598134	51.7332	240.46	-9.02063	5.86739e-07	2.83709e-05	true	false	FALSE
hsa-miR-195	HNRNPA2B1	0.246188	0.450408	-1.00222	-6.73194	1.40046e-05	0.000451881	false	true	false	false	14992.1	12034.5	4.41359	0.000699933	0.00527953	51.7332	240.46	-9.02063	5.86739e-07	2.83709e-05	true	false	FALSE
hsa-miR-195	IPO9	0.0209357	0.05152	-1.47281	-6.56208	1.81914e-05	0.00053222	false	false	false	false	2693.18	1782.74	6.1769	3.3403e-05	0.000913865	51.7332	240.46	-9.02063	5.86739e-07	2.83709e-05	true	false	FALSE
hsa-miR-195	IPPK	0.0280788	0.0708234	-1.49647	-5.04477	0.000224507	0.0027021	false	false	false	false	460.656	301.834	3.59587	0.00325752	0.0147143	51.7332	240.46	-9.02063	5.86739e-07	2.83709e-05	true	false	FALSE
hsa-miR-195	IRF2BP1	0.0142835	0.0414661	-1.69435	-5.86802	5.51891e-05	0.0010935	false	false	false	false	725.885	522.965	2.83452	0.0140681	0.0420747	51.7332	240.46	-9.02063	5.86739e-07	2.83709e-05	true	false	FALSE
hsa-miR-195	ISOC1	0.0263037	0.0554623	-1.49471	-5.11016	0.000200148	0.00250469	false	false	false	false	1286.22	756.06	3.25987	0.0062091	0.0231137	51.7332	240.46	-9.02063	5.86739e-07	2.83709e-05	true	false	FALSE
hsa-miR-195	JARID2	0.0162206	0.0526893	-1.82077	-6.67154	1.53628e-05	0.000476809	false	false	false	false	711.106	572.05	2.92362	0.0118578	0.0372468	51.7332	240.46	-9.02063	5.86739e-07	2.83709e-05	true	false	FALSE
hsa-miR-195	KIAA0226	0.0181498	0.0564071	-1.67638	-8.39168	1.31997e-06	0.000145544	false	false	false	false	862.292	610.966	3.75016	0.00242672	0.012055	51.7332	240.46	-9.02063	5.86739e-07	2.83709e-05	true	false	FALSE
hsa-miR-195	KIF21A	0.0105201	0.02844	-1.50378	-5.42322	0.000116424	0.00177164	false	false	false	false	443.069	259.016	4.07792	0.0013061	0.00801904	51.7332	240.46	-9.02063	5.86739e-07	2.83709e-05	true	false	FALSE
hsa-miR-195	KIF3B	0.0539013	0.154235	-1.67484	-8.02612	2.15771e-06	0.000191538	false	false	false	false	2329.11	1927.76	2.98293	0.0105805	0.0343668	51.7332	240.46	-9.02063	5.86739e-07	2.83709e-05	true	false	FALSE
hsa-miR-195	KLC2	0.0139111	0.0302102	-1.31781	-5.04787	0.000223283	0.00269285	false	false	false	false	693.868	365.874	5.57222	9.03878e-05	0.00158208	51.7332	240.46	-9.02063	5.86739e-07	2.83709e-05	true	false	FALSE
hsa-miR-195	KRAS	0.0211361	0.0517494	-1.50017	-6.75652	1.34886e-05	0.000441777	false	true	false	false	1236.78	799.931	4.69726	0.000417273	0.0038157	51.7332	240.46	-9.02063	5.86739e-07	2.83709e-05	true	true	FALSE
hsa-miR-195	LOC221710	0.0180087	0.0552482	-1.74516	-9.65602	2.69651e-07	6.94919e-05	false	false	false	false	329.947	246.774	3.27152	0.00607147	0.0227192	51.7332	240.46	-9.02063	5.86739e-07	2.83709e-05	true	false	FALSE
hsa-miR-195	LYPLA2	0.0302543	0.0591046	-1.07331	-3.52312	0.00374435	0.018662	false	false	false	false	1392.95	692.033	5.32332	0.000138197	0.00195456	51.7332	240.46	-9.02063	5.86739e-07	2.83709e-05	true	false	FALSE
hsa-miR-195	MED26	0.00684232	0.0231504	-1.84536	-8.16764	1.78066e-06	0.00017138	false	false	false	false	269.536	195.328	3.74987	0.00242806	0.012055	51.7332	240.46	-9.02063	5.86739e-07	2.83709e-05	true	false	FALSE
hsa-miR-195	NDOR1	0.0416337	0.0703423	-0.933034	-3.55054	0.00355272	0.0179525	false	false	false	false	780.298	330.702	4.0981	0.0012576	0.0077879	51.7332	240.46	-9.02063	5.86739e-07	2.83709e-05	true	false	FALSE
hsa-miR-195	NFIC	0.0205601	0.0625295	-1.79047	-9.20506	4.66263e-07	9.03761e-05	false	false	false	false	1402.73	1135.89	2.72325	0.0174045	0.0490743	51.7332	240.46	-9.02063	5.86739e-07	2.83709e-05	true	false	FALSE
hsa-miR-195	PAG1	0.00560268	0.0139556	-1.53508	-5.11953	0.000196888	0.00248008	false	false	false	false	251.3	139.978	2.83793	0.0139765	0.0419197	51.7332	240.46	-9.02063	5.86739e-07	2.83709e-05	true	false	FALSE
hsa-miR-195	PAK2	0.0735766	0.160313	-1.23231	-7.78402	3.01354e-06	0.000234005	false	false	false	false	4138.77	2589.53	8.78936	7.86639e-07	0.00012178	51.7332	240.46	-9.02063	5.86739e-07	2.83709e-05	true	false	FALSE
hsa-miR-195	PCMT1	0.0331373	0.0940862	-1.68224	-8.24288	1.6093e-06	0.000161939	false	false	false	false	1709.32	1302.54	2.75209	0.016472	0.0471707	51.7332	240.46	-9.02063	5.86739e-07	2.83709e-05	true	false	FALSE
hsa-miR-195	PDAP1	0.0580537	0.163209	-1.5987	-6.4228	2.26088e-05	0.000611873	false	false	false	false	2184.69	1714.47	2.99902	0.0102582	0.0335986	51.7332	240.46	-9.02063	5.86739e-07	2.83709e-05	true	false	FALSE
hsa-miR-195	PFKFB4	0.00440174	0.00935869	-1.04092	-3.40928	0.00465856	0.0217549	false	false	false	false	254.04	99.0165	4.78996	0.000353144	0.00344875	51.7332	240.46	-9.02063	5.86739e-07	2.83709e-05	true	false	FALSE
hsa-miR-195	PGM2L1	0.0156225	0.0304535	-1.25744	-3.02585	0.00974221	0.0368289	false	false	false	false	592.117	292.351	2.74746	0.0166181	0.0474631	51.7332	240.46	-9.02063	5.86739e-07	2.83709e-05	true	false	FALSE
hsa-miR-195	PIP4K2C	0.0255768	0.0766206	-1.49781	-5.6914	7.39851e-05	0.00131874	false	false	false	false	1692.71	1191.72	2.86295	0.013322	0.040421	51.7332	240.46	-9.02063	5.86739e-07	2.83709e-05	true	false	FALSE
hsa-miR-195	PLA2G15	0.0127925	0.0323947	-1.39806	-4.66363	0.000443442	0.00422736	false	false	false	false	691.225	425.72	3.68066	0.00277036	0.0131575	51.7332	240.46	-9.02063	5.86739e-07	2.83709e-05	true	false	FALSE
hsa-miR-195	POM121C	0.0197161	0.0647379	-1.80843	-7.73569	3.22405e-06	0.000243091	false	false	false	false	1016.41	814.915	3.50832	0.00385208	0.0164756	51.7332	240.46	-9.02063	5.86739e-07	2.83709e-05	true	false	FALSE
hsa-miR-195	POM121	0.0478114	0.14921	-1.71142	-7.16304	7.33567e-06	0.000341741	false	false	false	false	2407.05	2048.75	3.04703	0.00935325	0.0313254	51.7332	240.46	-9.02063	5.86739e-07	2.83709e-05	true	false	FALSE
hsa-miR-195	POP4	0.0127551	0.0379725	-1.57809	-6.24202	3.00984e-05	0.000733372	false	false	false	false	714.996	467.704	3.58263	0.00334105	0.0149727	51.7332	240.46	-9.02063	5.86739e-07	2.83709e-05	true	false	FALSE
hsa-miR-195	PPIH	0.00543304	0.0154773	-1.62345	-6.44504	2.18336e-05	0.000597567	false	false	false	false	388.221	237.979	4.05975	0.0013514	0.00816911	51.7332	240.46	-9.02063	5.86739e-07	2.83709e-05	true	false	FALSE
hsa-miR-195	PPP1R11	0.0512105	0.131359	-1.47437	-6.41534	2.28754e-05	0.000616657	false	false	false	false	1972.84	1373.01	4.6004	0.000497339	0.00426265	51.7332	240.46	-9.02063	5.86739e-07	2.83709e-05	true	false	FALSE
hsa-miR-195	PPP1R3F	0.00114223	0.00294449	-1.63891	-3.88282	0.00188653	0.0114995	false	false	false	false	78.836	45.1516	2.75079	0.0165128	0.0472406	51.7332	240.46	-9.02063	5.86739e-07	2.83709e-05	true	false	FALSE
hsa-miR-195	PPP2R1A	0.134834	0.314067	-1.31317	-7.16376	7.32787e-06	0.000341741	false	true	false	false	6262.83	4650.25	4.04462	0.00139035	0.00831125	51.7332	240.46	-9.02063	5.86739e-07	2.83709e-05	true	false	FALSE
hsa-miR-195	PRPS2	0.0153592	0.0420972	-1.55506	-7.50098	4.49353e-06	0.000290435	false	false	false	false	1174.33	735.411	3.44506	0.00434916	0.0179129	51.7332	240.46	-9.02063	5.86739e-07	2.83709e-05	true	false	FALSE
hsa-miR-195	PUF60	0.0544293	0.129927	-1.244	-4.27671	0.000901373	0.00685983	false	false	false	false	3833.18	2235.09	2.76542	0.0160575	0.046416	51.7332	240.46	-9.02063	5.86739e-07	2.83709e-05	true	false	FALSE
hsa-miR-195	PVRL2	0.112892	0.173122	-0.69194	-3.49195	0.00397492	0.0194705	false	false	false	false	5883.62	2504.08	5.12356	0.000195504	0.00237327	51.7332	240.46	-9.02063	5.86739e-07	2.83709e-05	true	false	FALSE
hsa-miR-195	PWWP2B	0.0265776	0.0524372	-1.06598	-3.28065	0.00596574	0.0258995	false	false	false	false	527.413	257.977	5.92615	5.01615e-05	0.0011341	51.7332	240.46	-9.02063	5.86739e-07	2.83709e-05	true	false	FALSE
hsa-miR-195	RAB3D	0.0379341	0.0882469	-1.24878	-4.65912	0.000447074	0.00425393	false	false	false	false	2021.26	1176.84	3.20697	0.00687477	0.0249449	51.7332	240.46	-9.02063	5.86739e-07	2.83709e-05	true	false	FALSE
hsa-miR-195	RAB4B	0.00999796	0.0221205	-1.23269	-6.5947	1.7295e-05	0.000513564	false	false	false	false	491.475	245.966	8.01217	2.19924e-06	0.000195802	51.7332	240.46	-9.02063	5.86739e-07	2.83709e-05	true	false	FALSE
hsa-miR-195	REXO1	0.00991733	0.0326357	-1.81618	-6.98134	9.60526e-06	0.000373968	false	false	false	false	613.195	453.837	3.25396	0.0062802	0.0233307	51.7332	240.46	-9.02063	5.86739e-07	2.83709e-05	true	false	FALSE
hsa-miR-195	RFWD2	0.0171583	0.0482574	-1.66254	-6.48096	2.06403e-05	0.000575656	false	false	false	false	1234.4	881.025	5.25084	0.000156633	0.00210771	51.7332	240.46	-9.02063	5.86739e-07	2.83709e-05	true	false	FALSE
hsa-miR-195	RPRD2	0.051709	0.122101	-1.4773	-6.13794	3.55609e-05	0.000821519	false	false	false	false	2538.6	1751.53	3.5986	0.00324054	0.0146762	51.7332	240.46	-9.02063	5.86739e-07	2.83709e-05	true	false	FALSE
hsa-miR-195	SEH1L	0.022728	0.0660973	-1.66065	-7.00357	9.29145e-06	0.000369832	false	false	false	false	945.425	690.112	5.47202	0.000107124	0.00171652	51.7332	240.46	-9.02063	5.86739e-07	2.83709e-05	true	false	FALSE
hsa-miR-195	SENP5	0.0167699	0.0615181	-1.91482	-7.56336	4.11131e-06	0.000277978	false	false	false	false	748.615	636.934	2.81419	0.014627	0.0433128	51.7332	240.46	-9.02063	5.86739e-07	2.83709e-05	true	false	FALSE
hsa-miR-195	SFXN1	0.0184706	0.0340696	-1.07593	-3.6577	0.00289446	0.015513	false	false	false	false	741.989	330.24	5.41911	0.000117244	0.00180025	51.7332	240.46	-9.02063	5.86739e-07	2.83709e-05	true	false	FALSE
hsa-miR-195	SKIL	0.00884232	0.0217631	-1.43358	-9.20191	4.68083e-07	9.03761e-05	false	false	false	false	850.768	488.003	6.47267	2.09093e-05	0.000740111	51.7332	240.46	-9.02063	5.86739e-07	2.83709e-05	true	false	FALSE
hsa-miR-195	SRP72	0.0710801	0.20435	-1.65753	-8.48543	1.16653e-06	0.000136658	false	false	false	false	3134.2	2705.48	2.78647	0.0154238	0.0449243	51.7332	240.46	-9.02063	5.86739e-07	2.83709e-05	true	false	FALSE
hsa-miR-195	SRPK1	0.00462186	0.0140338	-1.67163	-6.93174	1.03465e-05	0.000383779	false	false	false	false	1342.37	852.922	3.63126	0.0030444	0.0140992	51.7332	240.46	-9.02063	5.86739e-07	2.83709e-05	true	false	FALSE
hsa-miR-195	SSR1	0.104006	0.285161	-1.55666	-9.35973	3.85548e-07	8.11383e-05	false	false	false	false	4546.76	3876.83	4.00374	0.00150146	0.00878041	51.7332	240.46	-9.02063	5.86739e-07	2.83709e-05	true	false	FALSE
hsa-miR-195	STRBP	0.0281915	0.0571774	-1.02606	-5.44099	0.000112943	0.00173697	false	false	false	false	1409.21	687.749	4.50796	0.000588657	0.00471351	51.7332	240.46	-9.02063	5.86739e-07	2.83709e-05	true	false	FALSE
hsa-miR-195	STX1A	0.0013635	0.0032243	-1.25711	-3.58305	0.00333836	0.0171688	false	false	false	false	72.5923	30.7996	3.53062	0.00369094	0.016017	51.7332	240.46	-9.02063	5.86739e-07	2.83709e-05	true	false	FALSE
hsa-miR-195	STYX	0.0172064	0.0452728	-1.60952	-6.31279	2.68943e-05	0.000684908	false	false	false	false	605.851	416.819	3.36439	0.00507827	0.0199472	51.7332	240.46	-9.02063	5.86739e-07	2.83709e-05	true	false	FALSE
hsa-miR-195	TARBP2	0.0060196	0.0177982	-1.71351	-7.35774	5.52127e-06	0.000316519	false	false	false	false	343.051	227.08	4.74226	0.000384755	0.00366219	51.7332	240.46	-9.02063	5.86739e-07	2.83709e-05	true	false	FALSE
hsa-miR-195	TBL1XR1	0.217641	0.429077	-1.16323	-7.39096	5.26251e-06	0.000310831	false	false	false	false	4161.43	2712.67	3.13594	0.00788209	0.0277581	51.7332	240.46	-9.02063	5.86739e-07	2.83709e-05	true	false	FALSE
hsa-miR-195	TCF3	0.0374503	0.0845154	-1.28098	-5.61081	8.46951e-05	0.00144785	false	true	false	false	1687.72	944.424	3.48372	0.00403822	0.0170265	51.7332	240.46	-9.02063	5.86739e-07	2.83709e-05	true	false	FALSE
hsa-miR-195	TFAP4	0.00419137	0.0126652	-1.72074	-4.06411	0.0013404	0.00907396	false	false	false	false	261.525	176.733	2.83567	0.0140371	0.0420137	51.7332	240.46	-9.02063	5.86739e-07	2.83709e-05	true	false	FALSE
hsa-miR-195	TMEM33	0.036197	0.0984236	-1.53315	-6.98477	9.55615e-06	0.000373905	false	false	false	false	1833.34	1334.93	3.69444	0.00269848	0.0129095	51.7332	240.46	-9.02063	5.86739e-07	2.83709e-05	true	false	FALSE
hsa-miR-195	TRANK1	0.0798795	0.178991	-1.36031	-4.52023	0.000575592	0.00504336	false	false	false	false	890.641	592.822	2.72546	0.0173314	0.0489646	51.7332	240.46	-9.02063	5.86739e-07	2.83709e-05	true	false	FALSE
hsa-miR-195	TRIM37	0.0206184	0.0543985	-1.56895	-9.13383	5.09331e-07	9.34008e-05	false	false	false	false	973.015	616.672	3.00555	0.0101301	0.0332929	51.7332	240.46	-9.02063	5.86739e-07	2.83709e-05	true	false	FALSE
hsa-miR-195	UBE2J1	0.0493685	0.144232	-1.71847	-8.13895	1.851e-06	0.000175523	false	false	false	false	2167.65	1812.74	2.81805	0.0145192	0.0431048	51.7332	240.46	-9.02063	5.86739e-07	2.83709e-05	true	false	FALSE
hsa-miR-195	UBE2Q1	0.133782	0.284238	-1.27946	-5.36052	0.000129629	0.00189591	false	false	false	false	2538.73	1614.47	2.91928	0.0119571	0.03746	51.7332	240.46	-9.02063	5.86739e-07	2.83709e-05	true	false	FALSE
hsa-miR-195	UBFD1	0.112733	0.251462	-1.31453	-5.64682	7.97216e-05	0.00138933	false	false	false	false	1968.78	1325.45	5.64413	8.00817e-05	0.00148608	51.7332	240.46	-9.02063	5.86739e-07	2.83709e-05	true	false	FALSE
hsa-miR-195	UNG	0.0164029	0.0496252	-1.62874	-5.91874	5.0775e-05	0.00103635	false	false	false	false	1253.7	858.989	3.17881	0.00725775	0.0260601	51.7332	240.46	-9.02063	5.86739e-07	2.83709e-05	true	false	FALSE
hsa-miR-195	USP14	0.0615081	0.107004	-1.04049	-3.67461	0.00280251	0.0151623	false	false	false	false	2703.55	1265.32	3.17402	0.007325	0.026236	51.7332	240.46	-9.02063	5.86739e-07	2.83709e-05	true	false	FALSE
hsa-miR-195	VAMP8	0.0596996	0.136289	-1.2452	-5.00444	0.000241056	0.0028265	false	false	false	false	2660.53	1656.87	4.13782	0.0011675	0.00744951	51.7332	240.46	-9.02063	5.86739e-07	2.83709e-05	true	false	FALSE
hsa-miR-195	VAV2	0.0271645	0.0610719	-1.29971	-4.37854	0.000746618	0.00601248	false	false	false	false	1213.3	659.585	4.02404	0.0014452	0.00855786	51.7332	240.46	-9.02063	5.86739e-07	2.83709e-05	true	false	FALSE
hsa-miR-195	VPS37C	0.0298212	0.0707658	-1.37063	-6.09645	3.8021e-05	0.000855518	false	false	false	false	1124.03	689.24	4.7384	0.000387437	0.00367261	51.7332	240.46	-9.02063	5.86739e-07	2.83709e-05	true	false	FALSE
hsa-miR-195	WIBG	0.0115762	0.0313808	-1.58564	-7.74762	3.17066e-06	0.000240642	false	false	false	false	596.51	387.673	11.3098	4.23881e-08	6.8217e-05	51.7332	240.46	-9.02063	5.86739e-07	2.83709e-05	true	false	FALSE
hsa-miR-195	WNT4	0.00666016	0.0158717	-1.31471	-2.959	0.0110786	0.0404531	false	false	false	false	276.516	151.572	3.0744	0.00887348	0.0301404	51.7332	240.46	-9.02063	5.86739e-07	2.83709e-05	true	false	FALSE
hsa-miR-195	XPR1	0.0394361	0.085595	-1.40709	-4.02717	0.00143671	0.0095052	false	false	false	false	1608.22	947.748	3.31782	0.00555402	0.0212822	51.7332	240.46	-9.02063	5.86739e-07	2.83709e-05	true	false	FALSE
hsa-miR-195	YIPF6	0.00636468	0.01793	-1.6429	-7.54104	4.24393e-06	0.000283399	false	false	false	false	478.594	300.112	3.13018	0.00796995	0.0279532	51.7332	240.46	-9.02063	5.86739e-07	2.83709e-05	true	false	FALSE
hsa-miR-195	YWHAH	0.0811295	0.170854	-1.274	-6.32939	2.61963e-05	0.000672016	false	false	false	false	4003.86	2567.94	4.06402	0.00134061	0.00813241	51.7332	240.46	-9.02063	5.86739e-07	2.83709e-05	true	false	FALSE
hsa-miR-195	ZBTB9	0.006723	0.0226511	-1.74664	-5.17633	0.000178289	0.00232947	false	false	false	false	400.956	279.878	3.42728	0.00450022	0.0183053	51.7332	240.46	-9.02063	5.86739e-07	2.83709e-05	true	false	FALSE
hsa-miR-195	ZNF622	0.0187001	0.0545446	-1.60271	-5.78129	6.36979e-05	0.00119361	false	false	false	false	786.214	545.401	3.98094	0.00156735	0.00901878	51.7332	240.46	-9.02063	5.86739e-07	2.83709e-05	true	false	FALSE
hsa-miR-195	ZNF691	0.00375691	0.0137134	-1.96013	-7.0024	9.30769e-06	0.000369854	false	false	false	false	223.087	173.113	3.21385	0.00678429	0.0247103	51.7332	240.46	-9.02063	5.86739e-07	2.83709e-05	true	false	FALSE
hsa-miR-195	ZNRF2	0.0220371	0.0504864	-1.45586	-4.43616	0.000671476	0.00560388	false	false	false	false	873.536	523.24	2.84288	0.0138446	0.0416546	51.7332	240.46	-9.02063	5.86739e-07	2.83709e-05	true	false	FALSE
hsa-miR-200a	AKAP11	0.482534	0.307066	1.24006	2.91689	0.012012	0.0429145	false	false	true	false	1322.13	1851.82	-3.48163	0.00405439	0.017078	1221.88	455.789	3.55929	0.00349368	0.0147411	true	false	FALSE
hsa-miR-200a	ANKFY1	0.362253	0.239694	1.18501	3.41672	0.00459238	0.0215307	false	false	true	false	1646.7	2221.57	-4.73886	0.000387116	0.00367261	1221.88	455.789	3.55929	0.00349368	0.0147411	true	false	FALSE
hsa-miR-200a	ARHGAP23	0.311478	0.175642	1.35808	3.39362	0.00480084	0.0222479	false	false	true	false	552.172	845.677	-3.51439	0.00380757	0.0163497	1221.88	455.789	3.55929	0.00349368	0.0147411	true	false	FALSE
hsa-miR-200a	ARHGAP24	0.0780021	0.0413274	1.26286	3.11008	0.00828445	0.0328216	false	false	true	false	216.697	372.49	-2.84894	0.0136848	0.0412314	1221.88	455.789	3.55929	0.00349368	0.0147411	true	false	FALSE
hsa-miR-200a	ASXL1	0.161132	0.105211	1.26735	3.57738	0.00337477	0.0173003	false	true	true	true	1494.82	1992.55	-5.45227	0.00011079	0.00175408	1221.88	455.789	3.55929	0.00349368	0.0147411	true	false	FALSE
hsa-miR-200a	ATXN7	0.362329	0.202862	1.51514	3.07029	0.00894383	0.0346416	false	false	true	false	610.776	806.098	-3.62006	0.00311025	0.0142802	1221.88	455.789	3.55929	0.00349368	0.0147411	true	false	FALSE
hsa-miR-200a	CEP120	0.153915	0.0805039	1.45343	3.15539	0.00759246	0.0308304	false	false	true	false	493.661	646.596	-2.77037	0.0159062	0.0460619	1221.88	455.789	3.55929	0.00349368	0.0147411	true	false	FALSE
hsa-miR-200a	DIS3	0.118874	0.074402	1.28274	2.84728	0.0137284	0.0473567	false	false	true	false	865.963	1224.27	-7.21859	6.76113e-06	0.000373336	1221.88	455.789	3.55929	0.00349368	0.0147411	true	false	FALSE
hsa-miR-200a	DLC1	0.573915	0.427123	0.798396	2.94174	0.0114522	0.0414378	false	false	true	false	1068.01	2202.8	-3.10103	0.00843004	0.0290582	1221.88	455.789	3.55929	0.00349368	0.0147411	true	false	FALSE
hsa-miR-200a	ELF2	0.259688	0.140069	1.50201	3.70038	0.00266812	0.0146696	false	false	true	false	756.486	945.504	-3.34932	0.00522756	0.0203665	1221.88	455.789	3.55929	0.00349368	0.0147411	true	false	FALSE
hsa-miR-200a	GAB1	0.424236	0.239991	1.4738	3.42314	0.00453609	0.0213471	false	false	true	false	740.815	991.429	-2.9764	0.0107143	0.0345666	1221.88	455.789	3.55929	0.00349368	0.0147411	true	false	FALSE
hsa-miR-200a	HIPK1	0.145838	0.0931465	1.236	3.5557	0.00351784	0.0178285	false	false	true	false	1785.73	2134.71	-2.91129	0.0121418	0.0378947	1221.88	455.789	3.55929	0.00349368	0.0147411	true	false	FALSE
hsa-miR-200a	MAF	0.17209	0.109941	1.12797	3.2614	0.00619091	0.0265646	false	true	true	true	617.341	1246.11	-2.89121	0.0126191	0.0389888	1221.88	455.789	3.55929	0.00349368	0.0147411	true	false	FALSE
hsa-miR-200a	MAP3K3	0.53575	0.342611	1.1622	4.15837	0.00112351	0.00803869	false	false	true	false	835.153	1159.02	-2.83232	0.0141278	0.0421972	1221.88	455.789	3.55929	0.00349368	0.0147411	true	false	FALSE
hsa-miR-200a	MAPRE2	0.122403	0.0661468	1.46838	3.92339	0.00174716	0.0108896	false	false	true	false	666.71	868.181	-3.36302	0.00509166	0.0199907	1221.88	455.789	3.55929	0.00349368	0.0147411	true	false	FALSE
hsa-miR-200a	MBNL1	0.448032	0.330933	0.906158	2.94116	0.0114648	0.0414722	false	false	true	false	2607.34	4071	-4.39426	0.000725295	0.0053999	1221.88	455.789	3.55929	0.00349368	0.0147411	true	false	FALSE
hsa-miR-200a	MPRIP	0.372765	0.251802	1.11508	3.30947	0.00564399	0.0249061	false	false	true	false	1711.71	2403.92	-4.09146	0.00127336	0.00786855	1221.88	455.789	3.55929	0.00349368	0.0147411	true	false	FALSE
hsa-miR-200a	PEX5	0.104349	0.0632647	1.23791	2.93625	0.0115736	0.0417563	false	false	true	false	807.68	1216.83	-3.78925	0.00225286	0.0114685	1221.88	455.789	3.55929	0.00349368	0.0147411	true	false	FALSE
hsa-miR-200a	PHF21A	0.197107	0.103576	1.5603	3.91692	0.00176867	0.010988	false	false	true	false	744.9	890.311	-3.3343	0.00538072	0.0207983	1221.88	455.789	3.55929	0.00349368	0.0147411	true	false	FALSE
hsa-miR-200a	RABGAP1	0.266032	0.178927	1.24046	2.92456	0.0118364	0.0424394	false	false	true	false	1503.55	2040.71	-6.08933	3.8461e-05	0.000988964	1221.88	455.789	3.55929	0.00349368	0.0147411	true	false	FALSE
hsa-miR-200a	RANBP6	0.280036	0.154814	1.50433	3.66451	0.00285706	0.0153779	false	false	true	false	564.757	731.475	-2.79618	0.0151401	0.044284	1221.88	455.789	3.55929	0.00349368	0.0147411	true	false	FALSE
hsa-miR-200a	RBM33	0.187856	0.113286	1.3466	2.90154	0.0123713	0.0438994	false	false	true	false	793.121	1087.5	-5.1647	0.000181942	0.00228631	1221.88	455.789	3.55929	0.00349368	0.0147411	true	false	FALSE
hsa-miR-200a	RBMS1	0.200738	0.125707	1.22242	3.56512	0.00345496	0.0176106	false	false	true	false	1120.75	1677.78	-3.83113	0.00208068	0.010922	1221.88	455.789	3.55929	0.00349368	0.0147411	true	false	FALSE
hsa-miR-200a	RNF185	0.358684	0.205174	1.45412	4.00922	0.00148607	0.00973663	false	false	true	false	1117.42	1342.6	-3.677	0.00278975	0.0132157	1221.88	455.789	3.55929	0.00349368	0.0147411	true	false	FALSE
hsa-miR-200a	SIRT1	0.1565	0.0828085	1.50439	3.61972	0.00311229	0.0163159	false	false	true	false	689.273	835.786	-3.20361	0.00691935	0.0250698	1221.88	455.789	3.55929	0.00349368	0.0147411	true	false	FALSE
hsa-miR-200a	SMC5	0.165185	0.1005	1.47624	3.39623	0.00477679	0.022167	false	false	true	false	830.975	1085.75	-3.48908	0.00399687	0.0169253	1221.88	455.789	3.55929	0.00349368	0.0147411	true	false	FALSE
hsa-miR-200a	SNX18	0.102649	0.0601972	1.3205	3.41587	0.00459988	0.0215533	false	false	true	false	818.545	1144.41	-3.38376	0.00489266	0.0194667	1221.88	455.789	3.55929	0.00349368	0.0147411	true	false	FALSE
hsa-miR-200a	SPAG9	0.58708	0.366282	1.24809	4.44222	0.000664041	0.00555564	false	false	true	false	1742.58	2239.95	-2.76443	0.016088	0.0464573	1221.88	455.789	3.55929	0.00349368	0.0147411	true	false	FALSE
hsa-miR-200a	TSC1	0.662948	0.436743	1.20781	2.94619	0.0113546	0.0411976	false	true	true	true	694.368	1010.21	-4.693	0.0004205	0.00384113	1221.88	455.789	3.55929	0.00349368	0.0147411	true	false	FALSE
hsa-miR-200a	UBAP1	0.101045	0.0627574	1.28216	3.41112	0.00464209	0.0217019	false	false	true	false	1292.97	1677.23	-4.46863	0.000632624	0.0049538	1221.88	455.789	3.55929	0.00349368	0.0147411	true	false	FALSE
hsa-miR-200a	YTHDC1	0.542986	0.35353	1.3324	3.4426	0.00436977	0.0207873	false	false	true	false	1681.33	2061.8	-3.35769	0.00514412	0.0201599	1221.88	455.789	3.55929	0.00349368	0.0147411	true	false	FALSE
hsa-miR-200a	ZBTB34	0.557898	0.312875	1.41699	3.88323	0.00188505	0.0114948	false	false	true	false	273.969	363.944	-2.8747	0.0130253	0.0398012	1221.88	455.789	3.55929	0.00349368	0.0147411	true	false	FALSE
hsa-miR-200a	ZFR	0.63655	0.474376	0.938637	2.89113	0.012621	0.0445567	false	false	true	false	2237.27	2578.51	-3.01768	0.00989659	0.0327127	1221.88	455.789	3.55929	0.00349368	0.0147411	true	false	FALSE
hsa-miR-200a	ZNF592	0.218463	0.123147	1.40728	3.82496	0.00210515	0.0124326	false	false	true	false	1121.79	1358.95	-3.3726	0.00499877	0.019743	1221.88	455.789	3.55929	0.00349368	0.0147411	true	false	FALSE
hsa-miR-200a	ZNF644	0.378411	0.239346	1.4284	2.92945	0.0117258	0.0421534	false	false	true	false	933.32	1253.23	-2.98211	0.0105973	0.0343861	1221.88	455.789	3.55929	0.00349368	0.0147411	true	false	FALSE
hsa-miR-200a	ZYG11B	0.331398	0.183298	1.44583	3.7146	0.00259678	0.0143892	false	false	true	false	849.095	1117.64	-3.98572	0.00155331	0.00897303	1221.88	455.789	3.55929	0.00349368	0.0147411	true	false	FALSE
hsa-miR-200c	AHNAK	0.547104	0.532055	0.0401321	2.82833	0.0142362	0.0486565	false	false	true	false	35234.5	119675	-8.25015	1.59371e-06	0.000161508	8561.69	4371.31	3.70058	0.0026671	0.0132654	true	false	FALSE
hsa-miR-203	APC	0.500519	0.369064	0.665906	2.8168	0.0145539	0.0494717	false	true	false	false	906.201	1107.26	-3.47063	0.00414091	0.017307	8642.58	2022.68	3.18661	0.00714951	0.024964	true	false	FALSE
hsa-miR-203	ATP10D	0.245125	0.157706	0.892705	2.8098	0.0147505	0.0499714	false	false	false	false	404.332	564.886	-3.99866	0.0015159	0.00884088	8642.58	2022.68	3.18661	0.00714951	0.024964	true	false	FALSE
hsa-miR-203	C14orf28	0.0698246	0.0254953	1.30669	2.90806	0.0122173	0.043488	false	false	false	false	79.2812	107.891	-2.90745	0.0122318	0.0380612	8642.58	2022.68	3.18661	0.00714951	0.024964	true	false	FALSE
hsa-miR-203	MMP24	0.214337	0.115285	1.13328	3.15071	0.00766113	0.0310116	false	false	false	false	219.416	321.131	-3.05026	0.00929537	0.0312287	8642.58	2022.68	3.18661	0.00714951	0.024964	true	false	FALSE
hsa-miR-203	PPTC7	0.256798	0.156506	0.92882	2.93268	0.0116533	0.0419697	false	false	false	false	366.404	499.836	-3.09376	0.0085488	0.0293137	8642.58	2022.68	3.18661	0.00714951	0.024964	true	false	FALSE
hsa-miR-203	TRAPPC6B	0.0724498	0.0480217	0.838709	2.98704	0.0104973	0.0388867	false	false	false	false	554.002	622.76	-2.84062	0.0139048	0.0417921	8642.58	2022.68	3.18661	0.00714951	0.024964	true	false	FALSE
hsa-miR-204	ADAM12	0.000218127	0.000587993	-2.02633	-3.1718	0.00735638	0.0301249	false	false	false	false	2855.14	974.206	4.27695	0.000900967	0.00625881	1.50341	18.0898	-5.52134	9.8514e-05	0.00129279	true	false	FALSE
hsa-miR-204	AP1S1	0.000493441	0.00290318	-3.37995	-3.15459	0.00760409	0.0308659	true	false	false	false	1160.43	537.382	6.94499	1.01427e-05	0.000496417	1.50341	18.0898	-5.52134	9.8514e-05	0.00129279	true	false	FALSE
hsa-miR-204	ATG7	0.000482275	0.00433842	-4.28182	-4.94668	0.000267003	0.00302856	false	false	false	false	836.61	663.294	3.21952	0.00671064	0.0245042	1.50341	18.0898	-5.52134	9.8514e-05	0.00129279	true	false	FALSE
hsa-miR-204	BCL9	0.000392048	0.00182016	-3.25844	-3.37575	0.00496851	0.0228046	false	true	false	false	1432.85	597.327	5.58266	8.88093e-05	0.0015769	1.50341	18.0898	-5.52134	9.8514e-05	0.00129279	true	false	FALSE
hsa-miR-204	CAPRIN1	0.00349888	0.0281368	-4.63448	-4.91807	0.00028092	0.00312918	false	false	false	false	8684.1	7065.98	2.73825	0.0169132	0.0480349	1.50341	18.0898	-5.52134	9.8514e-05	0.00129279	true	false	FALSE
hsa-miR-204	CDH2	2.10429e-05	6.17697e-05	-1.75637	-4.26064	0.000928662	0.0070014	true	false	false	false	88.5953	18.3588	2.86545	0.0132582	0.0403271	1.50341	18.0898	-5.52134	9.8514e-05	0.00129279	true	false	FALSE
hsa-miR-204	CSRNP2	0.000124374	0.000935057	-3.66693	-4.99834	0.000243669	0.00284434	false	false	false	false	1208.97	812.042	4.76264	0.0003709	0.00356578	1.50341	18.0898	-5.52134	9.8514e-05	0.00129279	true	false	FALSE
hsa-miR-204	DEDD2	5.13438e-05	0.000429977	-3.62854	-4.01143	0.00147989	0.00971159	false	false	false	false	550.067	401.948	2.85227	0.0135977	0.0410552	1.50341	18.0898	-5.52134	9.8514e-05	0.00129279	true	false	FALSE
hsa-miR-204	DENR	0.000607477	0.00546222	-4.16694	-4.56092	0.000534395	0.00481051	false	false	false	false	1799.01	1340.56	4.13313	0.00117779	0.00747537	1.50341	18.0898	-5.52134	9.8514e-05	0.00129279	true	false	FALSE
hsa-miR-204	EAF1	0.000136477	0.000948865	-3.59416	-4.68768	0.000424561	0.00410307	false	false	false	false	1134.72	675.68	6.2781	2.84176e-05	0.000864774	1.50341	18.0898	-5.52134	9.8514e-05	0.00129279	true	false	FALSE
hsa-miR-204	EEF1E1	4.46081e-05	0.000343553	-3.61886	-4.577	0.000518964	0.0047169	false	false	false	false	263.901	179.065	3.36814	0.00504172	0.0198217	1.50341	18.0898	-5.52134	9.8514e-05	0.00129279	true	false	FALSE
hsa-miR-204	ELOVL6	0.000123638	0.00071654	-3.52282	-3.24967	0.00633229	0.0269855	false	false	false	false	262.289	132.86	3.15428	0.00760869	0.0269939	1.50341	18.0898	-5.52134	9.8514e-05	0.00129279	true	false	FALSE
hsa-miR-204	EPHB2	4.62693e-05	0.000171721	-2.27418	-3.3386	0.00533644	0.0239342	false	false	false	false	290.891	87.9119	5.01289	0.000237486	0.00266715	1.50341	18.0898	-5.52134	9.8514e-05	0.00129279	true	false	FALSE
hsa-miR-204	ERGIC1	0.00354513	0.025125	-4.27163	-3.83394	0.00206962	0.0122821	false	false	false	false	8021.81	5207.71	4.32051	0.000831107	0.00596596	1.50341	18.0898	-5.52134	9.8514e-05	0.00129279	true	false	FALSE
hsa-miR-204	EZR	0.00409729	0.0253625	-4.00192	-3.97358	0.00158925	0.0101906	true	true	false	false	9270.68	4712.39	3.55603	0.0035156	0.0155539	1.50341	18.0898	-5.52134	9.8514e-05	0.00129279	true	false	FALSE
hsa-miR-204	FAM122B	0.000325109	0.00260023	-3.98574	-5.07554	0.00021268	0.00260324	false	false	false	false	694.193	519.947	2.81748	0.014535	0.0431294	1.50341	18.0898	-5.52134	9.8514e-05	0.00129279	true	false	FALSE
hsa-miR-204	FAM177A1	9.62972e-05	0.000717821	-3.75116	-4.53316	0.000562158	0.00496777	false	false	false	false	1044.78	749.713	4.00734	0.00149134	0.00875096	1.50341	18.0898	-5.52134	9.8514e-05	0.00129279	true	false	FALSE
hsa-miR-204	GALNT4	0.000211679	0.00140128	-3.48653	-4.31023	0.000847072	0.00657256	false	false	false	false	645.501	378.997	4.07204	0.00132058	0.008062	1.50341	18.0898	-5.52134	9.8514e-05	0.00129279	true	false	FALSE
hsa-miR-204	GET4	0.000214874	0.0023058	-3.96284	-3.17348	0.00733261	0.0300622	false	false	false	false	784.955	537.139	3.65387	0.0029157	0.0136722	1.50341	18.0898	-5.52134	9.8514e-05	0.00129279	true	false	FALSE
hsa-miR-204	GSPT1	0.0012003	0.0111622	-4.44059	-5.11222	0.000199425	0.00249869	false	false	false	false	4593.24	3450.5	4.19955	0.00104043	0.00686519	1.50341	18.0898	-5.52134	9.8514e-05	0.00129279	true	false	FALSE
hsa-miR-204	HNRNPA2B1	0.00214287	0.0178307	-4.41556	-4.92208	0.000278926	0.00311558	false	true	false	false	14992.1	12034.5	4.41359	0.000699933	0.00527953	1.50341	18.0898	-5.52134	9.8514e-05	0.00129279	true	false	FALSE
hsa-miR-204	IER5L	9.24941e-05	0.000239084	-2.12412	-2.86542	0.0132591	0.0461746	false	false	false	false	403.603	101.691	6.66557	1.55043e-05	0.00064832	1.50341	18.0898	-5.52134	9.8514e-05	0.00129279	true	false	FALSE
hsa-miR-204	KIAA0226	0.000332396	0.00312774	-4.09044	-4.5771	0.000518869	0.0047169	false	false	false	false	862.292	610.966	3.75016	0.00242672	0.012055	1.50341	18.0898	-5.52134	9.8514e-05	0.00129279	true	false	FALSE
hsa-miR-204	KIAA2022	4.00774e-05	0.000232318	-3.41036	-4.93852	0.000270897	0.00305662	false	false	false	false	86.8558	42.3235	2.80868	0.014782	0.0435473	1.50341	18.0898	-5.52134	9.8514e-05	0.00129279	true	false	FALSE
hsa-miR-204	LOC221710	0.000271517	0.00220006	-4.07498	-5.63828	8.08729e-05	0.00140213	false	false	false	false	329.947	246.774	3.27152	0.00607147	0.0227192	1.50341	18.0898	-5.52134	9.8514e-05	0.00129279	true	false	FALSE
hsa-miR-204	LRRC55	1.40081e-05	3.02084e-05	-1.72809	-4.14607	0.00114964	0.00816847	false	false	false	false	26.6168	9.07083	3.91172	0.00178614	0.00979365	1.50341	18.0898	-5.52134	9.8514e-05	0.00129279	true	false	FALSE
hsa-miR-204	LSM5	0.000523528	0.00377356	-3.96618	-4.40807	0.000707071	0.0058003	false	false	false	false	630.841	400.365	3.5494	0.00356047	0.015704	1.50341	18.0898	-5.52134	9.8514e-05	0.00129279	true	false	FALSE
hsa-miR-204	MANEAL	9.98599e-05	0.000603019	-3.11694	-3.05651	0.00918418	0.0353027	false	false	false	false	398.115	174.637	4.80537	0.000343517	0.00338513	1.50341	18.0898	-5.52134	9.8514e-05	0.00129279	true	false	FALSE
hsa-miR-204	MBTPS2	0.000166043	0.00125907	-3.85548	-4.58635	0.000510213	0.00466473	false	false	false	false	821.768	561.266	3.78093	0.0022888	0.0115839	1.50341	18.0898	-5.52134	9.8514e-05	0.00129279	true	false	FALSE
hsa-miR-204	MRPL17	0.000258078	0.00171124	-3.63737	-3.72455	0.00254798	0.0142018	false	false	false	false	1024.38	587.838	6.93386	1.03136e-05	0.000499108	1.50341	18.0898	-5.52134	9.8514e-05	0.00129279	true	false	FALSE
hsa-miR-204	MRPS17	4.36216e-05	0.000320766	-3.61378	-3.96201	0.00162432	0.0103529	false	false	false	false	323.951	193.059	3.43481	0.00443564	0.0181341	1.50341	18.0898	-5.52134	9.8514e-05	0.00129279	true	false	FALSE
hsa-miR-204	NSL1	0.000375213	0.00277956	-3.96275	-4.31085	0.000846096	0.00656751	false	false	false	false	764.726	533.784	3.82428	0.00210788	0.011026	1.50341	18.0898	-5.52134	9.8514e-05	0.00129279	true	false	FALSE
hsa-miR-204	POU2F1	0.000154108	0.000701549	-2.99585	-3.37429	0.00498247	0.0228431	false	false	false	false	174.494	68.3905	5.7434	6.7838e-05	0.00137375	1.50341	18.0898	-5.52134	9.8514e-05	0.00129279	true	false	FALSE
hsa-miR-204	PPCS	0.000170056	0.00139911	-3.9094	-3.95372	0.00164991	0.0104647	false	false	false	false	1523.06	1116.72	6.3536	2.52123e-05	0.000792625	1.50341	18.0898	-5.52134	9.8514e-05	0.00129279	true	false	FALSE
hsa-miR-204	PPIC	0.000107649	0.00064308	-3.5585	-6.35749	2.50579e-05	0.000653807	false	false	false	false	1241.84	848.599	3.13497	0.00789692	0.0277763	1.50341	18.0898	-5.52134	9.8514e-05	0.00129279	true	false	FALSE
hsa-miR-204	RAB10	0.00113392	0.00961557	-4.40032	-5.41392	0.000118289	0.00179251	false	false	false	false	3796.19	2926.02	5.25986	0.000154205	0.00208856	1.50341	18.0898	-5.52134	9.8514e-05	0.00129279	true	false	FALSE
hsa-miR-204	RAB1A	0.000267527	0.00237461	-4.18598	-5.44193	0.000112763	0.00173519	false	false	false	false	3634.35	3105.68	2.95547	0.011154	0.0355195	1.50341	18.0898	-5.52134	9.8514e-05	0.00129279	true	false	FALSE
hsa-miR-204	RAP2C	0.00111665	0.00503968	-3.44825	-4.22247	0.000996965	0.00737501	false	false	false	false	1494.9	533.552	3.15462	0.00760366	0.0269872	1.50341	18.0898	-5.52134	9.8514e-05	0.00129279	true	false	FALSE
hsa-miR-204	RBBP5	0.000227927	0.00159984	-3.83293	-4.47574	0.000624433	0.00532204	false	false	false	false	798.933	539.811	3.4367	0.00441952	0.018094	1.50341	18.0898	-5.52134	9.8514e-05	0.00129279	true	false	FALSE
hsa-miR-204	RELT	2.27057e-05	5.64404e-05	-1.8675	-3.95769	0.00163759	0.0104128	false	false	false	false	153.294	36.7077	4.39769	0.000720714	0.00538442	1.50341	18.0898	-5.52134	9.8514e-05	0.00129279	true	false	FALSE
hsa-miR-204	RGS16	3.28984e-05	0.0001846	-2.8591	-4.55073	0.000544415	0.00486863	false	false	false	false	630.984	253.646	3.47147	0.00413422	0.0172959	1.50341	18.0898	-5.52134	9.8514e-05	0.00129279	true	false	FALSE
hsa-miR-204	RHOBTB1	0.00012659	0.000989013	-3.76069	-5.13164	0.000192759	0.00244596	false	false	false	false	528.244	365.242	3.03328	0.00960404	0.0319225	1.50341	18.0898	-5.52134	9.8514e-05	0.00129279	true	false	FALSE
hsa-miR-204	RPS6KC1	0.00027421	0.00177262	-3.82986	-4.58064	0.000515541	0.00469823	false	false	false	false	803.583	517.167	4.02283	0.00144849	0.00856156	1.50341	18.0898	-5.52134	9.8514e-05	0.00129279	true	false	FALSE
hsa-miR-204	RUNX2	0.000196395	0.0010272	-2.78863	-3.63966	0.00299593	0.0158912	false	false	false	false	406.664	133.06	4.74748	0.000381154	0.00363998	1.50341	18.0898	-5.52134	9.8514e-05	0.00129279	true	false	FALSE
hsa-miR-204	SASS6	4.77362e-05	0.000304302	-3.58327	-5.38101	0.000125148	0.00185359	false	false	false	false	138.542	86.8742	4.20113	0.00103737	0.00685794	1.50341	18.0898	-5.52134	9.8514e-05	0.00129279	true	false	FALSE
hsa-miR-204	SCNM1	5.1081e-05	0.000259476	-3.12604	-4.08566	0.00128729	0.00882296	false	false	false	false	623.893	265.314	3.69995	0.00267031	0.0128303	1.50341	18.0898	-5.52134	9.8514e-05	0.00129279	true	false	FALSE
hsa-miR-204	SEC24D	0.000216742	0.00119778	-3.52523	-5.43805	0.000113511	0.00174187	false	false	false	false	2276.21	1264.51	6.19705	3.23413e-05	0.000913865	1.50341	18.0898	-5.52134	9.8514e-05	0.00129279	true	false	FALSE
hsa-miR-204	SEC61A2	3.96459e-05	0.00023223	-3.25296	-4.37607	0.000750028	0.0060315	false	false	false	false	140.571	66.9697	3.86792	0.00194049	0.0104016	1.50341	18.0898	-5.52134	9.8514e-05	0.00129279	true	false	FALSE
hsa-miR-204	SFXN2	0.000200811	0.000661863	-2.68358	-3.46952	0.00414972	0.0200658	false	false	false	false	837.38	277.217	3.57758	0.00337351	0.0150872	1.50341	18.0898	-5.52134	9.8514e-05	0.00129279	true	false	FALSE
hsa-miR-204	SGIP1	2.18794e-05	0.000135205	-2.85821	-5.18151	0.000176688	0.00231605	false	false	false	false	95.6614	37.9806	3.10291	0.00839953	0.0289646	1.50341	18.0898	-5.52134	9.8514e-05	0.00129279	true	false	FALSE
hsa-miR-204	SGPL1	0.00113602	0.00856244	-4.02909	-4.22241	0.000997066	0.00737501	false	false	false	false	3037.88	1753.48	5.07393	0.000213282	0.00248608	1.50341	18.0898	-5.52134	9.8514e-05	0.00129279	true	false	FALSE
hsa-miR-204	SHC1	0.00340027	0.024436	-4.47479	-4.84915	0.000317631	0.00339905	false	false	false	false	4215.27	2839.13	3.31992	0.00553162	0.0212341	1.50341	18.0898	-5.52134	9.8514e-05	0.00129279	true	false	FALSE
hsa-miR-204	SLC35B3	0.000300021	0.00238642	-4.12717	-5.70383	7.24643e-05	0.00129786	false	false	false	false	590.731	460.283	3.84181	0.00203894	0.0107487	1.50341	18.0898	-5.52134	9.8514e-05	0.00129279	true	false	FALSE
hsa-miR-204	SMC2	0.000191223	0.00125258	-3.84724	-4.44658	0.000658738	0.00552849	false	false	false	false	854.746	534.374	3.11121	0.00826646	0.0286442	1.50341	18.0898	-5.52134	9.8514e-05	0.00129279	true	false	FALSE
hsa-miR-204	SMC6	0.000166237	0.00113741	-3.81298	-5.41072	0.000118939	0.00179965	false	false	false	false	861.949	498.409	3.01059	0.0100325	0.0330858	1.50341	18.0898	-5.52134	9.8514e-05	0.00129279	true	false	FALSE
hsa-miR-204	TANC2	0.0006633	0.00330416	-3.70262	-3.68206	0.00276298	0.0150173	false	false	false	false	1775.74	1019.88	2.74282	0.0167663	0.0477032	1.50341	18.0898	-5.52134	9.8514e-05	0.00129279	true	false	FALSE
hsa-miR-204	TMEM194A	5.51051e-05	0.000482908	-3.72554	-4.65452	0.000450811	0.00428241	false	false	false	false	611.487	463.66	3.11978	0.00813114	0.0282997	1.50341	18.0898	-5.52134	9.8514e-05	0.00129279	true	false	FALSE
hsa-miR-204	TP53INP1	0.000816246	0.00484719	-3.7303	-3.53123	0.00368664	0.0184485	false	false	false	false	2023.96	1005.91	3.94229	0.00168589	0.00943004	1.50341	18.0898	-5.52134	9.8514e-05	0.00129279	true	false	FALSE
hsa-miR-204	UBE2J1	0.000768068	0.0069299	-4.47199	-5.56248	9.18868e-05	0.00151986	false	false	false	false	2167.65	1812.74	2.81805	0.0145192	0.0431048	1.50341	18.0898	-5.52134	9.8514e-05	0.00129279	true	false	FALSE
hsa-miR-204	UBE2R2	0.000802244	0.00658133	-4.35462	-5.64473	8.00022e-05	0.00139183	false	false	false	false	2196.93	1801.44	3.35885	0.00513258	0.0201238	1.50341	18.0898	-5.52134	9.8514e-05	0.00129279	true	false	FALSE
hsa-miR-204	VEZT	0.000256729	0.00259281	-4.16857	-4.88773	0.000296507	0.00324363	false	false	false	false	1478.03	1270.21	2.86226	0.0133398	0.0404609	1.50341	18.0898	-5.52134	9.8514e-05	0.00129279	true	false	FALSE
hsa-miR-204	WNT4	0.000217643	0.00154852	-3.19481	-3.3545	0.00517572	0.0234307	false	false	false	false	276.516	151.572	3.0744	0.00887348	0.0301404	1.50341	18.0898	-5.52134	9.8514e-05	0.00129279	true	false	FALSE
hsa-miR-204	XPO5	0.000367637	0.00341828	-4.07016	-4.74583	0.000382292	0.00383028	false	false	false	false	1415.49	932.679	2.80471	0.0148949	0.04379	1.50341	18.0898	-5.52134	9.8514e-05	0.00129279	true	false	FALSE
hsa-miR-204	YARS	0.000138754	0.00121975	-3.97106	-4.39539	0.000723782	0.00588867	false	false	false	false	1850.35	1358.77	3.27879	0.00598717	0.0224819	1.50341	18.0898	-5.52134	9.8514e-05	0.00129279	true	false	FALSE
hsa-miR-204	YIPF6	0.000136986	0.000890389	-3.74636	-4.03397	0.00141847	0.00941777	false	false	false	false	478.594	300.112	3.13018	0.00796995	0.0279532	1.50341	18.0898	-5.52134	9.8514e-05	0.00129279	true	false	FALSE
hsa-miR-204	YWHAZ	0.00523592	0.0396906	-4.50195	-4.59867	0.000498907	0.00458999	false	false	false	false	21998	13602.3	3.88779	0.00186885	0.0101438	1.50341	18.0898	-5.52134	9.8514e-05	0.00129279	true	false	FALSE
hsa-miR-204	ZBTB7A	0.000712529	0.00616855	-4.24839	-4.91309	0.00028342	0.00314832	false	false	false	false	1013.5	778.478	5.2761	0.000149934	0.00205986	1.50341	18.0898	-5.52134	9.8514e-05	0.00129279	true	false	FALSE
hsa-miR-204	ZNF48	0.000112955	0.000848748	-3.36367	-3.27692	0.00600873	0.0260218	false	false	false	false	282.405	134.238	4.65424	0.000451044	0.00402095	1.50341	18.0898	-5.52134	9.8514e-05	0.00129279	true	false	FALSE
hsa-miR-205	BRCA1	0.0335059	0.0588798	-0.643455	-2.97363	0.0107714	0.0396074	false	true	true	true	331.522	159.518	3.53842	0.00363618	0.0158673	687.791	3200.64	-3.01427	0.00996174	0.0323757	true	true	FALSE
hsa-miR-205	CCDC43	0.0495678	0.0937462	-0.615653	-3.35872	0.00513393	0.0233103	false	false	true	false	529.163	379.529	3.39422	0.00479533	0.019165	687.791	3200.64	-3.01427	0.00996174	0.0323757	true	false	FALSE
hsa-miR-205	EIF4E	0.0508929	0.0919139	-0.5426	-2.87671	0.0129751	0.0454352	false	false	true	false	560.955	355.003	4.91745	0.00028123	0.00299076	687.791	3200.64	-3.01427	0.00996174	0.0323757	true	false	FALSE
hsa-miR-205	SLC35B3	0.0545942	0.0985431	-0.662701	-3.06456	0.00904296	0.0349164	false	false	true	false	590.731	460.283	3.84181	0.00203894	0.0107487	687.791	3200.64	-3.01427	0.00996174	0.0323757	true	false	FALSE
hsa-miR-21	ARHGAP24	0.67325	0.657717	0.0337372	2.87453	0.0130294	0.0455753	false	false	true	false	216.697	372.49	-2.84894	0.0136848	0.0412314	250489	71482.1	8.85062	7.27458e-07	2.83709e-05	true	false	FALSE
hsa-miR-21	MPRIP	0.693584	0.67884	0.0310467	3.02433	0.00977089	0.0369108	false	false	true	false	1711.71	2403.92	-4.09146	0.00127336	0.00786855	250489	71482.1	8.85062	7.27458e-07	2.83709e-05	true	false	FALSE
hsa-miR-21	PIK3R1	0.705043	0.690593	0.0299154	3.08159	0.00875146	0.0341236	false	true	true	true	3528.37	9030.88	-7.32998	5.74783e-06	0.000336815	250489	71482.1	8.85062	7.27458e-07	2.83709e-05	true	false	FALSE
hsa-miR-21	SKI	0.672249	0.656681	0.0338632	2.85428	0.0135453	0.0468877	false	false	true	false	2055.74	2914.28	-6.00824	4.38672e-05	0.00102683	250489	71482.1	8.85062	7.27458e-07	2.83709e-05	true	false	FALSE
hsa-miR-21	TNRC6B	0.681198	0.666044	0.0325069	2.92349	0.0118609	0.0425011	false	false	true	false	712.954	1112.44	-5.04422	0.000224723	0.00257073	250489	71482.1	8.85062	7.27458e-07	2.83709e-05	true	false	FALSE
hsa-miR-217	ZC3H4	0.00374467	0.00664196	-0.884431	-3.04778	0.00933983	0.0357425	false	false	false	false	1074.76	940.437	2.79418	0.0151982	0.0444389	7.51148	19.6114	-5.45384	0.000110495	0.00129279	true	false	FALSE
hsa-miR-301b	ARHGAP12	0.000561461	5.72061e-05	3.68604	3.91816	0.00176452	0.0109698	false	false	false	false	821.709	1295.57	-5.60864	8.50045e-05	0.00153992	1.75992	0.0666039	3.61401	0.00314642	0.0141589	true	false	FALSE
hsa-miR-301b	ARHGAP24	0.000180998	4.11802e-05	2.74934	2.86395	0.0132964	0.0462765	false	false	false	false	216.697	372.49	-2.84894	0.0136848	0.0412314	1.75992	0.0666039	3.61401	0.00314642	0.0141589	true	false	FALSE
hsa-miR-301b	ARHGEF12	0.0041687	0.000418547	5.21647	3.44064	0.0043862	0.0208478	false	true	false	false	4435.91	6115.24	-3.34357	0.00528563	0.0205184	1.75992	0.0666039	3.61401	0.00314642	0.0141589	true	false	FALSE
hsa-miR-301b	ARL4A	0.000222628	6.60563e-05	2.64858	2.90393	0.0123147	0.0437554	false	false	false	false	387.238	1093.42	-4.74832	0.000380583	0.00363998	1.75992	0.0666039	3.61401	0.00314642	0.0141589	true	false	FALSE
hsa-miR-301b	ARRDC3	0.00076492	0.00014541	3.76157	3.29168	0.00584047	0.0255125	false	false	false	false	1515.96	5783.84	-4.93088	0.000274599	0.00293888	1.75992	0.0666039	3.61401	0.00314642	0.0141589	true	false	FALSE
hsa-miR-301b	ASXL2	0.000684614	7.03536e-05	3.78066	3.26956	0.00609448	0.0262843	false	false	false	false	650.621	823.945	-3.13682	0.00786872	0.0277451	1.75992	0.0666039	3.61401	0.00314642	0.0141589	true	false	FALSE
hsa-miR-301b	ATG2B	0.000820388	9.46177e-05	3.98115	4.19262	0.00105396	0.00767398	false	false	false	false	929.685	1230.44	-2.81832	0.0145117	0.0431047	1.75992	0.0666039	3.61401	0.00314642	0.0141589	true	false	FALSE
hsa-miR-301b	BACH2	0.00019426	3.28276e-05	2.6023	3.50519	0.0038753	0.0191278	false	false	false	false	91.0975	275.83	-5.84752	5.70862e-05	0.00122935	1.75992	0.0666039	3.61401	0.00314642	0.0141589	true	false	FALSE
hsa-miR-301b	BAG5	0.00124877	0.000114162	4.35462	3.21747	0.00673721	0.0282436	false	false	false	false	1308.02	1674.72	-3.94536	0.00167615	0.00942454	1.75992	0.0666039	3.61401	0.00314642	0.0141589	true	false	FALSE
hsa-miR-301b	BHLHE41	0.000563924	0.000129477	3.45296	3.62462	0.00308325	0.0162048	false	false	false	false	769.535	2085.1	-7.45407	4.8057e-06	0.000297815	1.75992	0.0666039	3.61401	0.00314642	0.0141589	true	false	FALSE
hsa-miR-301b	BLCAP	0.000856717	0.000139431	3.94006	3.1266	0.00802508	0.032036	false	false	false	false	1509.37	2279.72	-3.73471	0.00249915	0.0122525	1.75992	0.0666039	3.61401	0.00314642	0.0141589	true	false	FALSE
hsa-miR-301b	BTBD3	0.000599605	5.05644e-05	3.8367	4.09043	0.00127582	0.00876494	false	false	false	false	679.282	991.948	-4.49004	0.000608282	0.00481594	1.75992	0.0666039	3.61401	0.00314642	0.0141589	true	false	FALSE
hsa-miR-301b	BTBD7	0.000584204	6.69166e-05	3.63192	3.77121	0.00233147	0.0133543	false	false	false	false	852.79	1172.75	-2.87956	0.0129043	0.0395718	1.75992	0.0666039	3.61401	0.00314642	0.0141589	true	false	FALSE
hsa-miR-301b	C15orf29	0.000210543	1.96861e-05	3.04942	3.85474	0.00198959	0.0119532	false	false	false	false	266.444	312.901	-2.97825	0.0106761	0.0345062	1.75992	0.0666039	3.61401	0.00314642	0.0141589	true	false	FALSE
hsa-miR-301b	CAPRIN2	9.30536e-05	1.53775e-05	2.21486	3.54655	0.00357996	0.0180525	false	false	false	false	183.313	261.427	-3.51993	0.0037673	0.0162335	1.75992	0.0666039	3.61401	0.00314642	0.0141589	true	false	FALSE
hsa-miR-301b	CEP120	0.000289084	3.25684e-05	3.22397	4.27087	0.00091119	0.00691105	false	false	false	false	493.661	646.596	-2.77037	0.0159062	0.0460619	1.75992	0.0666039	3.61401	0.00314642	0.0141589	true	false	FALSE
hsa-miR-301b	CLCN6	0.000229293	4.5472e-05	2.80624	3.6054	0.00319868	0.0166443	false	false	false	false	262.832	521.387	-7.85254	2.73972e-06	0.00020983	1.75992	0.0666039	3.61401	0.00314642	0.0141589	true	false	FALSE
hsa-miR-301b	CLIP1	0.0017249	0.000168728	4.65643	4.13924	0.0011644	0.00824218	false	false	false	false	1941.85	2566.31	-2.9568	0.0111256	0.0354424	1.75992	0.0666039	3.61401	0.00314642	0.0141589	true	false	FALSE
hsa-miR-301b	CMPK1	0.00205837	0.00024125	4.67594	3.37373	0.00498786	0.0228609	false	false	false	false	2873.57	3989.8	-4.42655	0.000683438	0.00519606	1.75992	0.0666039	3.61401	0.00314642	0.0141589	true	false	FALSE
hsa-miR-301b	CPEB1	2.51461e-05	1.09347e-05	0.786698	2.89312	0.0125728	0.0444334	false	false	false	false	11.234	24.4411	-3.03183	0.00963084	0.0319821	1.75992	0.0666039	3.61401	0.00314642	0.0141589	true	false	FALSE
hsa-miR-301b	DCBLD2	0.000543154	7.88249e-05	3.65462	4.52813	0.000567347	0.00499596	false	false	false	false	657.711	1026.28	-4.65171	0.000453115	0.00402806	1.75992	0.0666039	3.61401	0.00314642	0.0141589	true	false	FALSE
hsa-miR-301b	DDX6	0.00688	0.000679158	5.63497	3.23974	0.00645439	0.0273607	false	true	false	false	3884.09	4730.23	-3.19371	0.00705242	0.0254289	1.75992	0.0666039	3.61401	0.00314642	0.0141589	true	false	FALSE
hsa-miR-301b	DENND4C	0.00226414	0.000353392	4.62369	2.8829	0.0128219	0.0450488	false	false	false	false	1186.88	1988.45	-6.54749	1.86082e-05	0.000716282	1.75992	0.0666039	3.61401	0.00314642	0.0141589	true	false	FALSE
hsa-miR-301b	DLL1	0.000103157	1.52592e-05	2.4798	5.38749	0.000123765	0.00184122	false	false	false	false	121.87	185.772	-3.7212	0.0025643	0.0124655	1.75992	0.0666039	3.61401	0.00314642	0.0141589	true	false	FALSE
hsa-miR-301b	DPYSL2	0.00168338	0.000279904	4.44197	3.14723	0.00771273	0.0311672	false	false	false	false	2242.63	4312.59	-5.64309	8.02216e-05	0.00148608	1.75992	0.0666039	3.61401	0.00314642	0.0141589	true	false	FALSE
hsa-miR-301b	DYNC1LI2	0.00127803	0.000172623	4.25415	3.72707	0.00253582	0.0141507	false	false	false	false	2541.4	3761.79	-7.14914	7.48732e-06	0.000403099	1.75992	0.0666039	3.61401	0.00314642	0.0141589	true	false	FALSE
hsa-miR-301b	EDA	5.93728e-05	1.65672e-05	1.74586	3.83151	0.00207918	0.0123207	false	false	false	false	59.8366	119.435	-4.68881	0.000423698	0.003854	1.75992	0.0666039	3.61401	0.00314642	0.0141589	true	false	FALSE
hsa-miR-301b	EIF2C1	0.00216523	0.000194182	4.70275	2.94582	0.0113628	0.0412123	false	false	false	false	1015.53	1189.5	-4.70937	0.000408253	0.00377851	1.75992	0.0666039	3.61401	0.00314642	0.0141589	true	false	FALSE
hsa-miR-301b	EIF2C4	0.000686858	7.57631e-05	3.78603	3.92873	0.00172963	0.010823	false	false	false	false	331.296	470.834	-3.46641	0.00417452	0.0173969	1.75992	0.0666039	3.61401	0.00314642	0.0141589	true	false	FALSE
hsa-miR-301b	EIF4E3	0.00153308	0.000286356	4.41529	3.27383	0.00604458	0.0261334	false	false	false	false	847.821	1288.21	-3.94264	0.00168479	0.00943004	1.75992	0.0666039	3.61401	0.00314642	0.0141589	true	false	FALSE
hsa-miR-301b	EPC2	0.00110394	0.000117099	4.26097	4.44236	0.000663871	0.00555537	false	false	false	false	613.994	855.336	-3.62205	0.00309843	0.0142498	1.75992	0.0666039	3.61401	0.00314642	0.0141589	true	false	FALSE
hsa-miR-301b	EPS15	0.00339063	0.000359795	5.0392	2.81999	0.0144653	0.0492391	false	true	false	false	1616.4	1967.34	-3.0041	0.0101585	0.0333353	1.75992	0.0666039	3.61401	0.00314642	0.0141589	true	false	FALSE
hsa-miR-301b	ERC1	0.00115483	0.000125244	4.20692	3.36225	0.00509918	0.0231944	false	false	false	false	1372.62	1722.7	-2.91961	0.0119495	0.03746	1.75992	0.0666039	3.61401	0.00314642	0.0141589	true	false	FALSE
hsa-miR-301b	FAM190B	0.000886244	0.000115636	3.99662	3.35304	0.00519023	0.0234787	false	false	false	false	1037.28	1529.48	-8.17141	1.77163e-06	0.000170355	1.75992	0.0666039	3.61401	0.00314642	0.0141589	true	false	FALSE
hsa-miR-301b	FAM43A	0.00013882	1.7439e-05	2.7005	4.06104	0.00134813	0.00910634	false	false	false	false	189.318	299.5	-3.35306	0.00519007	0.0202822	1.75992	0.0666039	3.61401	0.00314642	0.0141589	true	false	FALSE
hsa-miR-301b	FBXW11	0.000964001	8.96569e-05	4.17185	3.67858	0.00278138	0.0150895	false	false	false	false	1184.57	1367.33	-3.31939	0.00553732	0.0212457	1.75992	0.0666039	3.61401	0.00314642	0.0141589	true	false	FALSE
hsa-miR-301b	FRMD6	0.00100945	0.000136155	4.12208	3.70461	0.00264669	0.0145866	false	false	false	false	1691.77	2940.09	-3.72213	0.00255977	0.0124591	1.75992	0.0666039	3.61401	0.00314642	0.0141589	true	false	FALSE
hsa-miR-301b	FYCO1	0.0010448	0.000177885	4.13157	4.27158	0.000909981	0.00690494	false	false	false	false	1536.95	2181.63	-4.2427	0.000960132	0.00652769	1.75992	0.0666039	3.61401	0.00314642	0.0141589	true	false	FALSE
hsa-miR-301b	GCC2	0.000380168	4.47608e-05	3.37117	4.10586	0.00123946	0.0085901	false	false	false	false	962.798	1417.63	-3.52808	0.00370896	0.0160467	1.75992	0.0666039	3.61401	0.00314642	0.0141589	true	false	FALSE
hsa-miR-301b	GPATCH8	0.00114762	9.22206e-05	4.23916	3.25302	0.00629156	0.0268584	false	false	false	false	1207.23	1541.68	-2.87818	0.0129386	0.039663	1.75992	0.0666039	3.61401	0.00314642	0.0141589	true	false	FALSE
hsa-miR-301b	GPCPD1	0.000514086	7.03954e-05	3.58224	3.80978	0.00216672	0.0126858	false	false	false	false	631.478	1219.43	-5.28021	0.000148872	0.00204853	1.75992	0.0666039	3.61401	0.00314642	0.0141589	true	false	FALSE
hsa-miR-301b	HBP1	0.00362459	0.000480805	5.14443	3.93762	0.00170084	0.010696	false	false	false	false	2482.36	3173.2	-3.24588	0.00637863	0.0236223	1.75992	0.0666039	3.61401	0.00314642	0.0141589	true	false	FALSE
hsa-miR-301b	HECTD1	0.00210691	0.000250557	4.67584	3.5993	0.00323617	0.016783	false	false	false	false	3218.92	4409.93	-4.55246	0.000542703	0.00448905	1.75992	0.0666039	3.61401	0.00314642	0.0141589	true	false	FALSE
hsa-miR-301b	INHBB	0.000813396	0.000136082	3.35803	3.09528	0.0085239	0.033529	false	false	false	false	877.951	1824.16	-3.45624	0.00425683	0.0176715	1.75992	0.0666039	3.61401	0.00314642	0.0141589	true	false	FALSE
hsa-miR-301b	INO80	0.000643411	5.4381e-05	3.85897	3.287	0.00589335	0.0256807	false	false	false	false	763.926	960.546	-3.90492	0.00180927	0.009889	1.75992	0.0666039	3.61401	0.00314642	0.0141589	true	false	FALSE
hsa-miR-301b	KIAA1217	0.00237082	0.000201018	4.81547	3.13531	0.00789174	0.0316738	false	false	false	false	3115.6	4984.56	-3.15871	0.00754403	0.0268401	1.75992	0.0666039	3.61401	0.00314642	0.0141589	true	false	FALSE
hsa-miR-301b	KIF13A	0.00058429	0.000113348	3.60659	3.72497	0.00254595	0.0141925	false	false	false	false	1147.5	1998.24	-5.45771	0.000109768	0.00174134	1.75992	0.0666039	3.61401	0.00314642	0.0141589	true	false	FALSE
hsa-miR-301b	LONRF1	0.000150815	1.83183e-05	2.61187	3.37007	0.00502313	0.0229768	false	false	false	false	301.525	517.024	-6.36074	2.49297e-05	0.000792625	1.75992	0.0666039	3.61401	0.00314642	0.0141589	true	false	FALSE
hsa-miR-301b	LRIG1	0.0023915	0.000359691	4.80642	3.27041	0.00608446	0.0262453	false	false	false	false	3641.21	6469.62	-3.86103	0.001966	0.0104861	1.75992	0.0666039	3.61401	0.00314642	0.0141589	true	false	FALSE
hsa-miR-301b	LRP6	0.000679739	0.000131066	3.74381	4.2498	0.000947555	0.00710346	false	false	false	false	881.416	1815.02	-6.1878	3.28239e-05	0.000913865	1.75992	0.0666039	3.61401	0.00314642	0.0141589	true	false	FALSE
hsa-miR-301b	MAML3	0.000247633	3.07742e-05	3.12303	5.06354	0.000217213	0.00264029	false	false	false	false	349.936	567.823	-4.37783	0.000747592	0.00552769	1.75992	0.0666039	3.61401	0.00314642	0.0141589	true	false	FALSE
hsa-miR-301b	MECP2	0.00213464	0.000221028	4.64208	3.09718	0.00849278	0.0334424	false	false	false	false	1427.36	1880.03	-4.65819	0.000447824	0.00400708	1.75992	0.0666039	3.61401	0.00314642	0.0141589	true	false	FALSE
hsa-miR-301b	MLL3	0.00202708	0.000256398	4.56741	3.41569	0.0046015	0.0215584	false	true	false	false	2349.45	3372.1	-2.82026	0.0144578	0.0429744	1.75992	0.0666039	3.61401	0.00314642	0.0141589	true	false	FALSE
hsa-miR-301b	MLLT10	0.000399971	3.24241e-05	3.36851	3.08275	0.00873192	0.0340663	false	true	false	false	546.493	711.045	-2.88892	0.0126746	0.0391181	1.75992	0.0666039	3.61401	0.00314642	0.0141589	true	false	FALSE
hsa-miR-301b	MLL	0.000843957	0.000126093	3.80175	3.5403	0.00362311	0.0182068	false	true	false	false	1678.16	3122.74	-4.70727	0.000409807	0.00378727	1.75992	0.0666039	3.61401	0.00314642	0.0141589	true	false	FALSE
hsa-miR-301b	MTMR10	0.000390621	8.50272e-05	3.38992	3.55792	0.00350286	0.0177772	false	false	false	false	632.572	1176	-4.40518	0.000710851	0.00533851	1.75992	0.0666039	3.61401	0.00314642	0.0141589	true	false	FALSE
hsa-miR-301b	MTMR9	0.000636251	7.70228e-05	3.8025	3.76801	0.00234572	0.0134108	false	false	false	false	336.515	430.231	-3.65781	0.00289386	0.0135772	1.75992	0.0666039	3.61401	0.00314642	0.0141589	true	false	FALSE
hsa-miR-301b	NCOA1	0.00114004	0.000120048	4.24434	4.00522	0.00149729	0.00978665	false	true	false	false	1772.22	2506.91	-4.56564	0.000529813	0.00442461	1.75992	0.0666039	3.61401	0.00314642	0.0141589	true	false	FALSE
hsa-miR-301b	NDEL1	0.000520718	5.86471e-05	3.66952	3.43431	0.00443989	0.0210306	false	false	false	false	735.857	1034.42	-4.36762	0.000761808	0.00559916	1.75992	0.0666039	3.61401	0.00314642	0.0141589	true	false	FALSE
hsa-miR-301b	NEK9	0.00114097	0.000148929	4.23719	3.7226	0.0025575	0.0142391	false	false	false	false	2017.87	2722.08	-5.09462	0.000205674	0.00243029	1.75992	0.0666039	3.61401	0.00314642	0.0141589	true	false	FALSE
hsa-miR-301b	OTUD3	0.000224199	2.35426e-05	2.78632	3.04648	0.00936325	0.0358168	false	false	false	false	211.333	354.803	-4.98791	0.000248203	0.00275163	1.75992	0.0666039	3.61401	0.00314642	0.0141589	true	false	FALSE
hsa-miR-301b	PAFAH1B1	0.00177392	0.000186782	4.49167	3.23605	0.00650048	0.0275055	false	false	false	false	2974.61	4093.89	-5.69775	7.3204e-05	0.00143862	1.75992	0.0666039	3.61401	0.00314642	0.0141589	true	false	FALSE
hsa-miR-301b	PCNX	0.00241282	0.00040346	4.59914	2.95226	0.0112229	0.0408393	false	false	false	false	1143.35	2119.02	-8.68882	8.95153e-07	0.00012178	1.75992	0.0666039	3.61401	0.00314642	0.0141589	true	false	FALSE
hsa-miR-301b	PDE7B	5.8697e-05	1.52647e-05	1.8257	3.38711	0.00486123	0.0224284	false	false	false	false	75.4431	151.361	-2.8262	0.0142942	0.042591	1.75992	0.0666039	3.61401	0.00314642	0.0141589	true	false	FALSE
hsa-miR-301b	PIK3IP1	0.000403451	6.21515e-05	3.33313	2.98973	0.0104431	0.0387321	false	false	false	false	816.892	1389.01	-3.86109	0.00196578	0.0104861	1.75992	0.0666039	3.61401	0.00314642	0.0141589	true	false	FALSE
hsa-miR-301b	PIKFYVE	0.000318352	4.86286e-05	3.1501	3.73748	0.00248601	0.0139671	false	false	false	false	597.386	960.079	-4.64456	0.000459022	0.00406273	1.75992	0.0666039	3.61401	0.00314642	0.0141589	true	false	FALSE
hsa-miR-301b	POU6F1	0.000120073	2.14297e-05	2.24667	2.83462	0.0140656	0.0482248	false	false	false	false	120.686	261.82	-6.22291	3.10309e-05	0.000900001	1.75992	0.0666039	3.61401	0.00314642	0.0141589	true	false	FALSE
hsa-miR-301b	PRKAA1	0.000891494	0.000127476	3.83123	3.04858	0.00932549	0.0357063	false	false	false	false	1070.92	1767.52	-4.05725	0.00135777	0.00818461	1.75992	0.0666039	3.61401	0.00314642	0.0141589	true	false	FALSE
hsa-miR-301b	PRNP	0.00122706	0.000219276	4.0134	3.06354	0.00906082	0.0349687	false	false	false	false	1625.81	5136.19	-9.04731	5.67428e-07	0.000111647	1.75992	0.0666039	3.61401	0.00314642	0.0141589	true	false	FALSE
hsa-miR-301b	RBM33	0.000512573	5.32843e-05	3.45964	3.009	0.0100631	0.0377119	false	false	false	false	793.121	1087.5	-5.1647	0.000181942	0.00228631	1.75992	0.0666039	3.61401	0.00314642	0.0141589	true	false	FALSE
hsa-miR-301b	RNF145	0.000359144	5.9283e-05	3.1766	3.19515	0.00703289	0.0291537	false	false	false	false	717.435	1791.85	-8.39689	1.31091e-06	0.000148582	1.75992	0.0666039	3.61401	0.00314642	0.0141589	true	false	FALSE
hsa-miR-301b	RNF180	7.29427e-05	1.67235e-05	1.76406	2.85996	0.0133987	0.0465338	false	false	false	false	117.947	224.26	-3.95289	0.0016525	0.00935258	1.75992	0.0666039	3.61401	0.00314642	0.0141589	true	false	FALSE
hsa-miR-301b	RNF38	0.00172899	0.00024962	4.4869	3.7946	0.00223012	0.0129582	false	false	false	false	975.124	1640.28	-5.49325	0.000103326	0.00168215	1.75992	0.0666039	3.61401	0.00314642	0.0141589	true	false	FALSE
hsa-miR-301b	ROCK2	0.000659264	0.000108012	3.50517	2.81286	0.0146642	0.0497479	false	false	false	false	873.945	1677.63	-6.36253	2.48595e-05	0.000792625	1.75992	0.0666039	3.61401	0.00314642	0.0141589	true	false	FALSE
hsa-miR-301b	RPS6KA2	0.000483782	6.64172e-05	3.58626	4.55089	0.000544261	0.00486833	false	false	false	false	926.665	1337.86	-3.67725	0.00278843	0.0132157	1.75992	0.0666039	3.61401	0.00314642	0.0141589	true	false	FALSE
hsa-miR-301b	SBF2	0.00258057	0.000488948	4.56012	3.03436	0.00958409	0.0364258	false	false	false	false	907.324	1454.88	-3.83905	0.00204967	0.0107987	1.75992	0.0666039	3.61401	0.00314642	0.0141589	true	false	FALSE
hsa-miR-301b	SECISBP2L	0.00218923	0.000383592	4.65281	3.65436	0.00291297	0.0155842	false	false	false	false	1139.75	1884.31	-3.9122	0.00178452	0.00979365	1.75992	0.0666039	3.61401	0.00314642	0.0141589	true	false	FALSE
hsa-miR-301b	SETD7	0.00167222	0.000352615	4.43691	3.23214	0.0065496	0.027661	false	false	false	false	2491.34	4118.62	-3.90217	0.0018187	0.00992684	1.75992	0.0666039	3.61401	0.00314642	0.0141589	true	false	FALSE
hsa-miR-301b	SLMAP	0.00107258	8.23758e-05	4.20614	3.42986	0.00447795	0.021151	false	false	false	false	1240.99	1683.08	-2.72341	0.0173992	0.0490743	1.75992	0.0666039	3.61401	0.00314642	0.0141589	true	false	FALSE
hsa-miR-301b	SMAD4	0.00129322	0.000135138	4.25282	3.01082	0.0100281	0.037612	false	false	false	false	1465.45	2139.05	-5.01841	0.000235183	0.00264819	1.75992	0.0666039	3.61401	0.00314642	0.0141589	true	false	FALSE
hsa-miR-301b	SOCS5	0.000301555	3.24371e-05	3.14923	3.76985	0.00233752	0.0133794	false	false	false	false	681.167	1155.44	-5.30654	0.000142254	0.00198602	1.75992	0.0666039	3.61401	0.00314642	0.0141589	true	false	FALSE
hsa-miR-301b	SOS2	0.00128209	0.000188362	4.31909	4.30892	0.000849122	0.00658276	false	false	false	false	958.019	1506.23	-6.02954	4.2374e-05	0.00101501	1.75992	0.0666039	3.61401	0.00314642	0.0141589	true	false	FALSE
hsa-miR-301b	SP1	0.00150279	0.000145936	4.51078	3.73117	0.00251607	0.0140853	false	false	false	false	3293.64	3972.71	-2.99064	0.0104248	0.0339635	1.75992	0.0666039	3.61401	0.00314642	0.0141589	true	false	FALSE
hsa-miR-301b	SPEN	0.00195551	0.000235436	4.6073	3.4803	0.00406476	0.0197699	false	false	false	false	2137.76	3142.16	-5.7388	6.83592e-05	0.00137903	1.75992	0.0666039	3.61401	0.00314642	0.0141589	true	false	FALSE
hsa-miR-301b	SPG20	0.000766813	0.000145008	3.74843	2.97819	0.0106773	0.0393502	false	false	false	false	1008.31	1765.21	-4.61149	0.000487414	0.00421544	1.75992	0.0666039	3.61401	0.00314642	0.0141589	true	false	FALSE
hsa-miR-301b	SPRED1	0.000656872	7.8552e-05	3.70927	3.0991	0.00846147	0.0333502	false	false	false	false	912.698	1262.35	-2.91472	0.0120621	0.0377265	1.75992	0.0666039	3.61401	0.00314642	0.0141589	true	false	FALSE
hsa-miR-301b	STIM2	0.000419019	3.77699e-05	3.5013	3.70521	0.00264367	0.0145753	false	false	false	false	436.732	635.629	-3.97367	0.00158898	0.00909987	1.75992	0.0666039	3.61401	0.00314642	0.0141589	true	false	FALSE
hsa-miR-301b	STX12	0.00217413	0.000261157	4.81808	4.05094	0.00137396	0.00921406	false	false	false	false	1324.28	1825.9	-3.71156	0.00261184	0.0126183	1.75992	0.0666039	3.61401	0.00314642	0.0141589	true	false	FALSE
hsa-miR-301b	TANC1	0.000699128	7.73464e-05	3.85684	3.83738	0.00205614	0.0122264	false	false	false	false	896.124	1278.48	-3.54277	0.00360601	0.0157997	1.75992	0.0666039	3.61401	0.00314642	0.0141589	true	false	FALSE
hsa-miR-301b	TES	0.000968477	6.3825e-05	4.15348	3.08289	0.00872957	0.0340611	false	false	false	false	1198.51	1980.73	-2.96364	0.0109803	0.0351093	1.75992	0.0666039	3.61401	0.00314642	0.0141589	true	false	FALSE
hsa-miR-301b	TGOLN2	0.00333726	0.000456802	5.07328	3.82075	0.00212206	0.012504	false	false	false	false	6295.63	8544.15	-4.15932	0.00112154	0.00725293	1.75992	0.0666039	3.61401	0.00314642	0.0141589	true	false	FALSE
hsa-miR-301b	TNRC6A	0.000719166	9.1277e-05	3.74836	3.14899	0.0076865	0.0310952	false	false	false	false	1020.71	1367.09	-3.39874	0.00475381	0.0190373	1.75992	0.0666039	3.61401	0.00314642	0.0141589	true	false	FALSE
hsa-miR-301b	TNRC6B	0.000638899	8.8191e-05	3.65888	3.21542	0.00676379	0.0283325	false	false	false	false	712.954	1112.44	-5.04422	0.000224723	0.00257073	1.75992	0.0666039	3.61401	0.00314642	0.0141589	true	false	FALSE
hsa-miR-301b	TSC22D1	0.00124433	0.000169113	4.28874	4.00156	0.00150764	0.00983635	false	false	false	false	3455.62	7738.89	-6.91793	1.05634e-05	0.000508343	1.75992	0.0666039	3.61401	0.00314642	0.0141589	true	false	FALSE
hsa-miR-301b	TSHZ1	0.000477088	6.5046e-05	3.60658	5.2252	0.000163759	0.00220298	false	false	false	false	678.434	1081.85	-3.4235	0.00453302	0.0184099	1.75992	0.0666039	3.61401	0.00314642	0.0141589	true	false	FALSE
hsa-miR-301b	TSPYL2	0.000349461	4.66833e-05	3.25813	3.68624	0.00274105	0.0149295	false	false	false	false	466.958	1027.47	-5.986	4.54859e-05	0.00105602	1.75992	0.0666039	3.61401	0.00314642	0.0141589	true	false	FALSE
hsa-miR-301b	USP33	0.00114433	0.000145519	4.28446	4.04902	0.00137891	0.00924034	false	false	false	false	1444.54	1854.22	-2.87171	0.0131	0.039987	1.75992	0.0666039	3.61401	0.00314642	0.0141589	true	false	FALSE
hsa-miR-301b	VPS13D	0.00170429	0.000247378	4.41741	3.90631	0.0018045	0.0111429	false	false	false	false	1837.91	3105.68	-5.74462	6.77007e-05	0.00137375	1.75992	0.0666039	3.61401	0.00314642	0.0141589	true	false	FALSE
hsa-miR-301b	VPS24	0.00271222	0.000309122	4.90518	3.34531	0.00526799	0.0237305	false	false	false	false	3204.06	3915.57	-4.81687	0.000336512	0.00334926	1.75992	0.0666039	3.61401	0.00314642	0.0141589	true	false	FALSE
hsa-miR-301b	WDFY3	0.000840992	9.68154e-05	3.99612	4.21748	0.00100626	0.00742187	false	false	false	false	1398.58	1970.32	-3.37685	0.00495802	0.0196318	1.75992	0.0666039	3.61401	0.00314642	0.0141589	true	false	FALSE
hsa-miR-301b	ZAK	0.00128382	0.000326782	4.21404	2.98739	0.0104901	0.038864	false	false	false	false	1628.35	3050.57	-3.81742	0.00213551	0.011115	1.75992	0.0666039	3.61401	0.00314642	0.0141589	true	false	FALSE
hsa-miR-301b	ZBTB44	0.000945903	0.00013161	4.00147	3.74865	0.00243374	0.0137727	false	false	false	false	1287.69	2101.15	-3.82669	0.00209826	0.0109893	1.75992	0.0666039	3.61401	0.00314642	0.0141589	true	false	FALSE
hsa-miR-301b	ZBTB4	0.00438997	0.000782704	5.25584	3.68616	0.00274145	0.0149302	false	false	false	false	2576.34	4331.8	-6.02547	4.26553e-05	0.00101501	1.75992	0.0666039	3.61401	0.00314642	0.0141589	true	false	FALSE
hsa-miR-301b	ZDHHC2	0.000177738	3.44273e-05	2.60179	3.41249	0.00462989	0.0216582	false	false	false	false	231.7	485.296	-3.97105	0.00159686	0.00911554	1.75992	0.0666039	3.61401	0.00314642	0.0141589	true	false	FALSE
hsa-miR-301b	ZFC3H1	0.000317926	3.74444e-05	3.10706	3.40967	0.00465499	0.021742	false	false	false	false	539.474	788.729	-3.86567	0.00194879	0.0104396	1.75992	0.0666039	3.61401	0.00314642	0.0141589	true	false	FALSE
hsa-miR-301b	ZFYVE9	0.000652562	7.52997e-05	3.8467	4.44176	0.000664607	0.00555865	false	false	false	false	736.248	1014.88	-3.26593	0.00613718	0.0228955	1.75992	0.0666039	3.61401	0.00314642	0.0141589	true	false	FALSE
hsa-miR-301b	ZNF518A	0.00040102	4.40126e-05	3.30632	3.60128	0.00322393	0.0167357	false	false	false	false	476.613	743.325	-3.54911	0.00356251	0.0157049	1.75992	0.0666039	3.61401	0.00314642	0.0141589	true	false	FALSE
hsa-miR-301b	ZNF704	0.000270351	4.26885e-05	2.86386	2.82047	0.0144519	0.0492122	false	false	false	false	290.931	495.893	-3.26725	0.00612157	0.0228512	1.75992	0.0666039	3.61401	0.00314642	0.0141589	true	false	FALSE
hsa-miR-32	ADAM10	0.0597862	0.0318519	0.903169	2.88419	0.0127901	0.0449591	false	false	false	false	1504.73	1910.27	-2.8774	0.012958	0.0396942	30.446	17.1644	2.74328	0.0167515	0.0489981	true	false	FALSE
hsa-miR-32	ARID1B	0.0388643	0.0196216	0.841862	3.13568	0.00788602	0.0316577	false	false	false	false	1858.51	2312.28	-3.44825	0.0043226	0.0178499	30.446	17.1644	2.74328	0.0167515	0.0489981	true	false	FALSE
hsa-miR-32	CREB3L2	0.0831174	0.0519384	0.707525	3.13359	0.00791794	0.0317529	false	true	false	false	2597.06	3676.22	-3.60203	0.00321934	0.0146031	30.446	17.1644	2.74328	0.0167515	0.0489981	true	false	FALSE
hsa-miR-32	DDX3X	0.138913	0.0774749	0.762204	2.94256	0.0114342	0.0414044	false	false	false	false	6767.78	10002.4	-7.6023	3.8903e-06	0.000257777	30.446	17.1644	2.74328	0.0167515	0.0489981	true	false	FALSE
hsa-miR-32	H3F3B	0.213369	0.107625	0.842067	2.91744	0.0119994	0.0428768	false	false	false	false	10896.5	15444.9	-3.24903	0.00634008	0.02352	30.446	17.1644	2.74328	0.0167515	0.0489981	true	false	FALSE
hsa-miR-32	MKL2	0.0263419	0.014729	0.775555	2.96825	0.0108833	0.0399062	false	false	false	false	2214.36	2837.6	-3.07241	0.0089075	0.0301965	30.446	17.1644	2.74328	0.0167515	0.0489981	true	false	FALSE
hsa-miR-32	NIPBL	0.0396093	0.0205986	0.788375	2.90947	0.0121843	0.0433973	false	false	false	false	2060.6	2635.45	-2.7703	0.0159083	0.0460619	30.446	17.1644	2.74328	0.0167515	0.0489981	true	false	FALSE
hsa-miR-32	RPL15	0.316833	0.200832	0.612364	2.95924	0.0110736	0.0404382	false	false	false	false	17126.6	28283.5	-2.95799	0.0111001	0.0353902	30.446	17.1644	2.74328	0.0167515	0.0489981	true	false	FALSE
hsa-miR-32	SP1	0.0554346	0.0273769	0.9323	3.24353	0.00640751	0.0272192	false	false	false	false	3293.64	3972.71	-2.99064	0.0104248	0.0339635	30.446	17.1644	2.74328	0.0167515	0.0489981	true	false	FALSE
hsa-miR-32	STAG2	0.0320406	0.0170382	0.792342	3.01367	0.00997317	0.0374636	false	false	false	false	2775.94	3514.16	-3.09137	0.0085883	0.0294036	30.446	17.1644	2.74328	0.0167515	0.0489981	true	false	FALSE
hsa-miR-33a	ADD1	0.0387226	0.0184377	1.14504	3.56689	0.00344321	0.017567	false	false	false	false	4973.81	6728.04	-4.84288	0.00032121	0.00323994	16.1855	8.0896	3.68691	0.00273752	0.0132654	true	false	FALSE
hsa-miR-33a	CAMK2G	0.00192546	0.000775178	1.25117	3.37409	0.00498447	0.0228492	false	false	false	false	611.188	753.46	-4.17439	0.00109041	0.00712114	16.1855	8.0896	3.68691	0.00273752	0.0132654	true	false	FALSE
hsa-miR-33a	CASC3	0.00137505	0.000643106	1.11953	3.95374	0.00164985	0.0104647	false	false	false	false	2486.24	3347.18	-6.15086	3.48293e-05	0.000925987	16.1855	8.0896	3.68691	0.00273752	0.0132654	true	false	FALSE
hsa-miR-33a	DCP1A	0.0054197	0.00284977	0.9875	3.66485	0.00285523	0.0153732	false	false	false	false	684.704	971.841	-5.44323	0.000112512	0.00175917	16.1855	8.0896	3.68691	0.00273752	0.0132654	true	false	FALSE
hsa-miR-33a	DDX3X	0.0555316	0.0269022	1.08397	4.11785	0.00121195	0.00846252	false	false	false	false	6767.78	10002.4	-7.6023	3.8903e-06	0.000257777	16.1855	8.0896	3.68691	0.00273752	0.0132654	true	false	FALSE
hsa-miR-33a	DDX5	0.0741222	0.0317033	1.25384	4.0451	0.0013891	0.00928776	false	true	false	false	10357.8	13789.3	-3.40752	0.00467433	0.0188335	16.1855	8.0896	3.68691	0.00273752	0.0132654	true	false	FALSE
hsa-miR-33a	DUSP19	0.000468685	0.000248114	0.97339	2.91912	0.0119608	0.0427808	false	false	false	false	53.6191	76.651	-4.03629	0.00141228	0.0084073	16.1855	8.0896	3.68691	0.00273752	0.0132654	true	false	FALSE
hsa-miR-33a	EEF1A1	0.268702	0.214584	0.380659	4.9917	0.000246544	0.00286876	false	false	false	false	102141	182773	-3.5438	0.00359891	0.0157846	16.1855	8.0896	3.68691	0.00273752	0.0132654	true	false	FALSE
hsa-miR-33a	EPC2	0.00502463	0.00260716	1.02489	3.08844	0.00863685	0.0338182	false	false	false	false	613.994	855.336	-3.62205	0.00309843	0.0142498	16.1855	8.0896	3.68691	0.00273752	0.0132654	true	false	FALSE
hsa-miR-33a	ERC1	0.0113171	0.0051727	1.16702	3.51006	0.00383931	0.0190002	false	false	false	false	1372.62	1722.7	-2.91961	0.0119495	0.03746	16.1855	8.0896	3.68691	0.00273752	0.0132654	true	false	FALSE
hsa-miR-33a	MAP3K3	0.00487854	0.0022724	1.06804	3.4705	0.00414192	0.0200461	false	false	false	false	835.153	1159.02	-2.83232	0.0141278	0.0421972	16.1855	8.0896	3.68691	0.00273752	0.0132654	true	false	FALSE
hsa-miR-33a	MKL2	0.0183736	0.00808446	1.16781	4.55149	0.000543668	0.0048641	false	false	false	false	2214.36	2837.6	-3.07241	0.0089075	0.0301965	16.1855	8.0896	3.68691	0.00273752	0.0132654	true	false	FALSE
hsa-miR-33a	NCOA1	0.0150434	0.00762094	0.99802	3.03366	0.00959693	0.0364561	false	true	false	false	1772.22	2506.91	-4.56564	0.000529813	0.00442461	16.1855	8.0896	3.68691	0.00273752	0.0132654	true	false	FALSE
hsa-miR-33a	QKI	0.0218673	0.0115376	0.850813	2.84541	0.0137776	0.0474635	false	false	false	false	1597.93	2689.83	-3.45062	0.00430301	0.0178032	16.1855	8.0896	3.68691	0.00273752	0.0132654	true	false	FALSE
hsa-miR-33a	SKI	0.0269431	0.0135711	1.0646	3.75776	0.0023919	0.0136082	false	false	false	false	2055.74	2914.28	-6.00824	4.38672e-05	0.00102683	16.1855	8.0896	3.68691	0.00273752	0.0132654	true	false	FALSE
hsa-miR-33a	SNTB2	0.00642951	0.00311569	1.02094	3.37197	0.00500481	0.0229151	false	false	false	false	786.296	1169.96	-2.92205	0.0118937	0.0373232	16.1855	8.0896	3.68691	0.00273752	0.0132654	true	false	FALSE
hsa-miR-375	ERC1	0.632382	0.610257	0.0519374	3.66413	0.00285913	0.0153814	false	false	false	false	1372.62	1722.7	-2.91961	0.0119495	0.03746	33214.9	10060	3.95383	0.00164958	0.00919052	true	false	FALSE
hsa-miR-375	QKI	0.921731	0.909585	0.0191435	7.67034	3.53387e-06	0.000256841	false	false	false	false	1597.93	2689.83	-3.45062	0.00430301	0.0178032	33214.9	10060	3.95383	0.00164958	0.00919052	true	false	FALSE
hsa-miR-375	YAP1	0.581626	0.56103	0.0526317	3.50293	0.00389212	0.0191826	true	false	false	false	2397.61	4749.43	-6.56295	1.81669e-05	0.000711316	33214.9	10060	3.95383	0.00164958	0.00919052	true	false	FALSE
hsa-miR-383	CNIH	0.000262624	0.00336319	-4.99809	-3.34338	0.0052876	0.023783	false	false	false	false	1393.09	975.378	4.54957	0.000545568	0.00449825	0.398724	7.52571	-3.6823	0.00276172	0.0132654	true	false	FALSE
hsa-miR-383	FECH	0.000131018	0.00185995	-4.6707	-3.01651	0.0099189	0.0373223	false	false	false	false	824.421	624.802	3.15303	0.00762695	0.0270142	0.398724	7.52571	-3.6823	0.00276172	0.0132654	true	false	FALSE
hsa-miR-383	FMNL3	0.00015972	0.00218592	-4.60494	-3.58121	0.00335017	0.0172093	false	false	false	false	1171.41	809.318	3.11847	0.00815173	0.0283598	0.398724	7.52571	-3.6823	0.00276172	0.0132654	true	false	FALSE
hsa-miR-383	NSL1	0.000326957	0.00418644	-5.13117	-3.04013	0.00947836	0.0361286	false	false	false	false	764.726	533.784	3.82428	0.00210788	0.011026	0.398724	7.52571	-3.6823	0.00276172	0.0132654	true	false	FALSE
hsa-miR-383	PPP1R10	0.00036516	0.00512163	-5.43248	-3.5298	0.00369671	0.0184828	false	false	false	false	1795.04	1455.03	3.64336	0.0029748	0.0138438	0.398724	7.52571	-3.6823	0.00276172	0.0132654	true	false	FALSE
hsa-miR-429	ABI2	0.0707514	0.0197831	2.52561	3.23938	0.00645889	0.0273755	false	false	false	false	1277.9	1753.61	-2.76858	0.0159607	0.0461943	183.312	39.804	3.48298	0.00404389	0.0157712	true	false	FALSE
hsa-miR-429	AEBP2	0.026049	0.00683156	2.32837	2.81545	0.0145918	0.0495712	false	false	false	false	495.613	711.52	-4.71291	0.000405657	0.00376951	183.312	39.804	3.48298	0.00404389	0.0157712	true	false	FALSE
hsa-miR-429	AKAP2	0.0670342	0.0209853	1.91012	2.86255	0.0133324	0.0463696	false	false	false	false	786.906	1574.26	-3.7119	0.00261014	0.0126183	183.312	39.804	3.48298	0.00404389	0.0157712	true	false	FALSE
hsa-miR-429	AMOTL2	0.136863	0.0435982	2.12354	3.84711	0.00201855	0.0120742	false	false	false	false	1732.46	3043.05	-3.27549	0.00602526	0.0225767	183.312	39.804	3.48298	0.00404389	0.0157712	true	false	FALSE
hsa-miR-429	ANO6	0.126068	0.0344559	2.15615	3.12256	0.00808787	0.0322339	false	false	false	false	2572.32	4301.83	-2.8436	0.0138256	0.0416122	183.312	39.804	3.48298	0.00404389	0.0157712	true	false	FALSE
hsa-miR-429	ARHGAP26	0.0381176	0.0137203	1.83187	2.89303	0.0125751	0.0444377	false	false	false	false	491.717	899.874	-3.08697	0.00866133	0.0295597	183.312	39.804	3.48298	0.00404389	0.0157712	true	false	FALSE
hsa-miR-429	ATF7	0.0619292	0.0184749	2.25382	3.29677	0.00578358	0.025316	false	false	false	false	1504.01	2335.97	-5.96641	4.69643e-05	0.00108399	183.312	39.804	3.48298	0.00404389	0.0157712	true	false	FALSE
hsa-miR-429	BAG5	0.113278	0.0275309	2.58303	3.99951	0.00151347	0.00986566	false	false	false	false	1308.02	1674.72	-3.94536	0.00167615	0.00942454	183.312	39.804	3.48298	0.00404389	0.0157712	true	false	FALSE
hsa-miR-429	BICD2	0.0173987	0.00447688	2.40184	3.41991	0.00456437	0.0214479	false	false	false	false	680.657	912.85	-3.09256	0.00856861	0.0293479	183.312	39.804	3.48298	0.00404389	0.0157712	true	false	FALSE
hsa-miR-429	BLCAP	0.0617125	0.0168847	2.27791	3.33613	0.00536183	0.0240057	false	false	false	false	1509.37	2279.72	-3.73471	0.00249915	0.0122525	183.312	39.804	3.48298	0.00404389	0.0157712	true	false	FALSE
hsa-miR-429	C11orf95	0.088867	0.0229051	2.35772	3.1074	0.00832727	0.0329469	false	false	false	false	433.82	629.865	-3.95029	0.00166063	0.0093664	183.312	39.804	3.48298	0.00404389	0.0157712	true	false	FALSE
hsa-miR-429	C2orf68	0.0383736	0.00972786	2.60437	3.47644	0.00409499	0.0198774	false	false	false	false	661.33	809.608	-3.5297	0.00369745	0.0160291	183.312	39.804	3.48298	0.00404389	0.0157712	true	false	FALSE
hsa-miR-429	C9orf5	0.113464	0.0319639	2.24098	3.24603	0.00637682	0.0271212	false	false	false	false	1859.18	2911.8	-3.85176	0.00200084	0.0105998	183.312	39.804	3.48298	0.00404389	0.0157712	true	false	FALSE
hsa-miR-429	CELF2	0.014037	0.00522972	1.65601	3.43467	0.0044368	0.021026	false	false	false	false	598.577	1495.45	-2.94995	0.0112729	0.0358056	183.312	39.804	3.48298	0.00404389	0.0157712	true	false	FALSE
hsa-miR-429	CHD2	0.276118	0.0977055	2.14205	3.20257	0.0069332	0.0288533	false	false	false	false	1961.35	3324.87	-5.58781	8.80408e-05	0.00157341	183.312	39.804	3.48298	0.00404389	0.0157712	true	false	FALSE
hsa-miR-429	CITED2	0.112306	0.0366955	2.16584	2.86777	0.0131994	0.0460382	false	false	false	false	1864.78	2900.82	-2.82509	0.0143246	0.0426331	183.312	39.804	3.48298	0.00404389	0.0157712	true	false	FALSE
hsa-miR-429	CLASP1	0.11995	0.0278505	2.6145	3.78825	0.00225718	0.0130671	false	false	false	false	1294.01	1625.32	-4.10706	0.00123669	0.00769714	183.312	39.804	3.48298	0.00404389	0.0157712	true	false	FALSE
hsa-miR-429	CLIP1	0.0941236	0.0228279	2.4742	3.27634	0.00601543	0.0260409	false	false	false	false	1941.85	2566.31	-2.9568	0.0111256	0.0354424	183.312	39.804	3.48298	0.00404389	0.0157712	true	false	FALSE
hsa-miR-429	CNN3	0.176234	0.0499715	2.42269	4.44722	0.000657969	0.00552488	false	false	false	false	3985.23	5225.72	-2.78795	0.0153803	0.0448193	183.312	39.804	3.48298	0.00404389	0.0157712	true	false	FALSE
hsa-miR-429	COPS2	0.114743	0.0264746	2.63711	4.10393	0.00124395	0.00861236	false	false	false	false	1662.72	2021.3	-2.83119	0.0141582	0.0422722	183.312	39.804	3.48298	0.00404389	0.0157712	true	false	FALSE
hsa-miR-429	CREBL2	0.0657106	0.016296	2.31912	3.28241	0.00594555	0.0258411	false	false	false	false	1832.26	2530.25	-2.8675	0.0132062	0.04024	183.312	39.804	3.48298	0.00404389	0.0157712	true	false	FALSE
hsa-miR-429	DCAF5	0.0424523	0.00948776	2.56786	3.0448	0.00939352	0.0359056	false	false	false	false	1558.69	1823.57	-2.713	0.0177483	0.049783	183.312	39.804	3.48298	0.00404389	0.0157712	true	false	FALSE
hsa-miR-429	DCUN1D4	0.0455764	0.0095811	2.53502	2.9772	0.0106978	0.0394088	false	false	false	false	595.439	747.042	-2.86585	0.0132482	0.0403252	183.312	39.804	3.48298	0.00404389	0.0157712	true	false	FALSE
hsa-miR-429	DDX3X	0.311181	0.104234	2.20942	4.37083	0.000757307	0.00608033	false	false	false	false	6767.78	10002.4	-7.6023	3.8903e-06	0.000257777	183.312	39.804	3.48298	0.00404389	0.0157712	true	false	FALSE
hsa-miR-429	DLC1	0.0985119	0.029156	2.06588	3.44826	0.00432252	0.0206442	false	false	false	false	1068.01	2202.8	-3.10103	0.00843004	0.0290582	183.312	39.804	3.48298	0.00404389	0.0157712	true	false	FALSE
hsa-miR-429	ELF2	0.0530724	0.0123867	2.58676	3.53594	0.00365349	0.0183168	false	false	false	false	756.486	945.504	-3.34932	0.00522756	0.0203665	183.312	39.804	3.48298	0.00404389	0.0157712	true	false	FALSE
hsa-miR-429	EMP1	0.0724202	0.034759	1.57133	3.11442	0.00821549	0.0326087	false	false	false	false	3476.88	9857.35	-3.81584	0.00214192	0.0111227	183.312	39.804	3.48298	0.00404389	0.0157712	true	false	FALSE
hsa-miR-429	EPS15	0.0638671	0.0139727	2.59701	3.82505	0.00210482	0.0124315	false	true	false	false	1616.4	1967.34	-3.0041	0.0101585	0.0333353	183.312	39.804	3.48298	0.00404389	0.0157712	true	false	FALSE
hsa-miR-429	EPS8	0.19941	0.057237	2.18975	3.56147	0.00347915	0.0176958	false	false	false	false	1170.24	2010.93	-3.97305	0.00159084	0.00909987	183.312	39.804	3.48298	0.00404389	0.0157712	true	false	FALSE
hsa-miR-429	ERC1	0.110405	0.0264178	2.59269	3.99282	0.00153265	0.00993844	false	false	false	false	1372.62	1722.7	-2.91961	0.0119495	0.03746	183.312	39.804	3.48298	0.00404389	0.0157712	true	false	FALSE
hsa-miR-429	ERLIN1	0.0730639	0.0159559	2.64356	3.81965	0.00212649	0.0125228	false	false	false	false	1030.39	1239.08	-2.75086	0.0165108	0.0472406	183.312	39.804	3.48298	0.00404389	0.0157712	true	false	FALSE
hsa-miR-429	ETF1	0.0626068	0.0155799	2.55772	4.00985	0.0014843	0.00973084	false	false	false	false	2914.2	3444.59	-3.04523	0.00938569	0.0314096	183.312	39.804	3.48298	0.00404389	0.0157712	true	false	FALSE
hsa-miR-429	ETS2	0.0794605	0.0275316	1.93454	2.9492	0.0112893	0.0410363	false	false	false	false	1195.32	2393.73	-4.58359	0.000512781	0.00432822	183.312	39.804	3.48298	0.00404389	0.0157712	true	false	FALSE
hsa-miR-429	FAM168B	0.0552327	0.0187714	2.06145	2.93181	0.0116727	0.042015	false	false	false	false	2319.92	3847.27	-10.154	1.50654e-07	7.20962e-05	183.312	39.804	3.48298	0.00404389	0.0157712	true	false	FALSE
hsa-miR-429	FBXW11	0.0871689	0.0191073	2.69331	3.5669	0.00344318	0.017567	false	false	false	false	1184.57	1367.33	-3.31939	0.00553732	0.0212457	183.312	39.804	3.48298	0.00404389	0.0157712	true	false	FALSE
hsa-miR-429	FRMD6	0.0975282	0.0360104	2.13769	3.01993	0.00985391	0.0371611	false	false	false	false	1691.77	2940.09	-3.72213	0.00255977	0.0124591	183.312	39.804	3.48298	0.00404389	0.0157712	true	false	FALSE
hsa-miR-429	GAB1	0.0221423	0.00585198	2.41753	2.89757	0.012466	0.0441606	false	false	false	false	740.815	991.429	-2.9764	0.0107143	0.0345666	183.312	39.804	3.48298	0.00404389	0.0157712	true	false	FALSE
hsa-miR-429	GLG1	0.087114	0.0285399	2.22676	4.26494	0.000921274	0.00696133	false	false	false	false	4015.8	6038.66	-8.25368	1.5862e-06	0.000161508	183.312	39.804	3.48298	0.00404389	0.0157712	true	false	FALSE
hsa-miR-429	HIPK1	0.0523043	0.0119697	2.5853	3.16651	0.0074316	0.0303554	false	false	false	false	1785.73	2134.71	-2.91129	0.0121418	0.0378947	183.312	39.804	3.48298	0.00404389	0.0157712	true	false	FALSE
hsa-miR-429	IGF2R	0.179904	0.0442835	2.57764	4.50582	0.000590967	0.00513767	false	false	false	false	3248.39	4030.96	-4.22705	0.0009885	0.00663674	183.312	39.804	3.48298	0.00404389	0.0157712	true	false	FALSE
hsa-miR-429	IP6K1	0.0725871	0.0173906	2.57467	3.38956	0.00483843	0.0223694	false	false	false	false	1286.38	1589.35	-3.40641	0.00468425	0.0188451	183.312	39.804	3.48298	0.00404389	0.0157712	true	false	FALSE
hsa-miR-429	IPO8	0.096236	0.0223209	2.61957	3.68876	0.00272788	0.0148764	false	false	false	false	1264.24	1549.16	-3.66283	0.00286623	0.013499	183.312	39.804	3.48298	0.00404389	0.0157712	true	false	FALSE
hsa-miR-429	JAG2	0.0550404	0.0166656	2.46674	3.08238	0.00873818	0.0340841	false	false	false	false	706.727	1022.95	-2.95942	0.0110697	0.0353294	183.312	39.804	3.48298	0.00404389	0.0157712	true	false	FALSE
hsa-miR-429	KDM3B	0.0785734	0.0208883	2.5049	3.5201	0.00376611	0.0187466	false	false	false	false	2658.97	3311.56	-2.8075	0.0148154	0.0436303	183.312	39.804	3.48298	0.00404389	0.0157712	true	false	FALSE
hsa-miR-429	KIAA0355	0.0732368	0.0182465	2.45675	3.80893	0.0021702	0.0127022	false	false	false	false	756.621	1054.88	-4.87329	0.000304234	0.00315866	183.312	39.804	3.48298	0.00404389	0.0157712	true	false	FALSE
hsa-miR-429	KIAA2018	0.0829073	0.0207046	2.39608	3.02135	0.00982688	0.0370713	false	false	false	false	675.74	969.465	-2.84961	0.0136673	0.0411932	183.312	39.804	3.48298	0.00404389	0.0157712	true	false	FALSE
hsa-miR-429	KLF13	0.0302382	0.0115813	1.87999	3.53005	0.00369494	0.0184752	false	false	false	false	1281.64	2512.85	-4.28633	0.000885431	0.00618581	183.312	39.804	3.48298	0.00404389	0.0157712	true	false	FALSE
hsa-miR-429	LRIG1	0.080578	0.0329989	1.98299	3.02743	0.0097127	0.0367472	false	false	false	false	3641.21	6469.62	-3.86103	0.001966	0.0104861	183.312	39.804	3.48298	0.00404389	0.0157712	true	false	FALSE
hsa-miR-429	MAF	0.0152592	0.00478848	2.00452	3.9698	0.00160061	0.0102411	false	true	false	false	617.341	1246.11	-2.89121	0.0126191	0.0389888	183.312	39.804	3.48298	0.00404389	0.0157712	true	false	FALSE
hsa-miR-429	MAP3K5	0.019463	0.00542349	2.25547	3.41226	0.00463189	0.0216632	false	false	false	false	403.864	599.004	-2.79991	0.0150322	0.0440435	183.312	39.804	3.48298	0.00404389	0.0157712	true	false	FALSE
hsa-miR-429	MCFD2	0.325669	0.103463	2.29728	4.56367	0.000531722	0.00479462	false	false	false	false	2348.43	3482.45	-9.97303	1.85651e-07	7.70098e-05	183.312	39.804	3.48298	0.00404389	0.0157712	true	false	FALSE
hsa-miR-429	MEX3C	0.0606792	0.0187633	2.35233	3.05354	0.00923685	0.0354528	false	false	false	false	917.862	1376.01	-3.97291	0.00159126	0.00909987	183.312	39.804	3.48298	0.00404389	0.0157712	true	false	FALSE
hsa-miR-429	MGA	0.0814663	0.0215885	2.46931	3.0083	0.0100768	0.0377439	false	false	false	false	969.61	1379.38	-3.74756	0.00243877	0.0120845	183.312	39.804	3.48298	0.00404389	0.0157712	true	false	FALSE
hsa-miR-429	MKL2	0.0766326	0.0194455	2.50266	3.86764	0.00194153	0.0117433	false	false	false	false	2214.36	2837.6	-3.07241	0.0089075	0.0301965	183.312	39.804	3.48298	0.00404389	0.0157712	true	false	FALSE
hsa-miR-429	MKLN1	0.0197393	0.00493916	2.40786	2.82116	0.014433	0.0491589	false	false	false	false	1604.63	2056.73	-3.03446	0.00958229	0.0319064	183.312	39.804	3.48298	0.00404389	0.0157712	true	false	FALSE
hsa-miR-429	MLL3	0.152131	0.0417819	2.37747	2.81428	0.0146243	0.049648	false	true	false	false	2349.45	3372.1	-2.82026	0.0144578	0.0429744	183.312	39.804	3.48298	0.00404389	0.0157712	true	false	FALSE
hsa-miR-429	MPRIP	0.28738	0.0757938	2.4104	4.0692	0.00132764	0.00901369	false	false	false	false	1711.71	2403.92	-4.09146	0.00127336	0.00786855	183.312	39.804	3.48298	0.00404389	0.0157712	true	false	FALSE
hsa-miR-429	MTUS1	0.0762785	0.0282694	2.05903	3.304	0.00570363	0.025089	false	false	false	false	1958.63	3391.31	-5.69298	7.37899e-05	0.00143862	183.312	39.804	3.48298	0.00404389	0.0157712	true	false	FALSE
hsa-miR-429	NAB1	0.0532559	0.0180845	1.93849	3.07249	0.00890613	0.0345312	false	false	false	false	685.831	1353.47	-7.26567	6.3115e-06	0.000362077	183.312	39.804	3.48298	0.00404389	0.0157712	true	false	FALSE
hsa-miR-429	NBR1	0.395855	0.138928	2.12503	3.90896	0.00179548	0.01111	false	false	false	false	3647.41	5246.14	-3.67531	0.00279877	0.013232	183.312	39.804	3.48298	0.00404389	0.0157712	true	false	FALSE
hsa-miR-429	NDN	0.0211927	0.00734156	1.77049	3.59379	0.0032705	0.016911	false	false	false	false	343.536	778.251	-3.12012	0.00812583	0.028299	183.312	39.804	3.48298	0.00404389	0.0157712	true	false	FALSE
hsa-miR-429	NEK9	0.135146	0.0326574	2.45514	3.46214	0.00420891	0.0202656	false	false	false	false	2017.87	2722.08	-5.09462	0.000205674	0.00243029	183.312	39.804	3.48298	0.00404389	0.0157712	true	false	FALSE
hsa-miR-429	NUMB	0.0867217	0.0200777	2.5811	3.5307	0.00369034	0.0184576	false	false	false	false	1452.48	1801.61	-4.49351	0.000604433	0.00479428	183.312	39.804	3.48298	0.00404389	0.0157712	true	false	FALSE
hsa-miR-429	ORMDL3	0.180813	0.0433919	2.47127	4.46527	0.000636527	0.00539125	false	false	false	false	2059.95	2876.59	-2.77102	0.0158866	0.0460456	183.312	39.804	3.48298	0.00404389	0.0157712	true	false	FALSE
hsa-miR-429	PALM2-AKAP2	0.0841121	0.0313512	1.70311	2.93708	0.0115551	0.0417148	false	false	false	false	1041.01	2757.07	-3.5578	0.00350365	0.0155249	183.312	39.804	3.48298	0.00404389	0.0157712	true	false	FALSE
hsa-miR-429	PCDH19	0.00863492	0.00292074	1.81802	3.13412	0.00790985	0.0317315	false	false	false	false	98.1257	214.12	-3.09967	0.0084521	0.0290841	183.312	39.804	3.48298	0.00404389	0.0157712	true	false	FALSE
hsa-miR-429	PCNP	0.0626341	0.0157451	2.56904	3.9958	0.00152407	0.00990991	false	false	false	false	2083.74	2573.45	-2.71465	0.0176925	0.0496751	183.312	39.804	3.48298	0.00404389	0.0157712	true	false	FALSE
hsa-miR-429	PHF21A	0.0689096	0.0155533	2.66655	3.78416	0.0022748	0.0131361	false	false	false	false	744.9	890.311	-3.3343	0.00538072	0.0207983	183.312	39.804	3.48298	0.00404389	0.0157712	true	false	FALSE
hsa-miR-429	PIP4K2B	0.168503	0.0426475	2.54472	4.69582	0.000418364	0.00406375	false	false	false	false	1921.71	2509.68	-4.64597	0.000457851	0.00406172	183.312	39.804	3.48298	0.00404389	0.0157712	true	false	FALSE
hsa-miR-429	PKD1	0.219555	0.0634968	2.27235	3.26271	0.0061753	0.0265194	false	false	false	false	1226.5	1878.87	-4.39072	0.000730037	0.00542115	183.312	39.804	3.48298	0.00404389	0.0157712	true	false	FALSE
hsa-miR-429	POU6F1	0.00881875	0.00373304	1.73715	3.0087	0.010069	0.0377233	false	false	false	false	120.686	261.82	-6.22291	3.10309e-05	0.000900001	183.312	39.804	3.48298	0.00404389	0.0157712	true	false	FALSE
hsa-miR-429	PPM1F	0.114339	0.0443588	1.90298	2.92902	0.0117355	0.0421808	false	false	false	false	588.561	1252.05	-8.69865	8.83872e-07	0.00012178	183.312	39.804	3.48298	0.00404389	0.0157712	true	false	FALSE
hsa-miR-429	PPP2R5C	0.0964865	0.0222982	2.66326	4.16174	0.00111647	0.00800689	false	false	false	false	2109.7	2447.07	-3.49535	0.00394909	0.0167656	183.312	39.804	3.48298	0.00404389	0.0157712	true	false	FALSE
hsa-miR-429	PRKAR1A	0.362752	0.0992705	2.47342	5.01554	0.000236377	0.00278981	false	true	false	false	5945.2	7370.56	-3.54075	0.00361998	0.0158164	183.312	39.804	3.48298	0.00404389	0.0157712	true	false	FALSE
hsa-miR-429	PTPN11	0.071753	0.018846	2.31595	3.60403	0.00320703	0.0166738	false	true	false	false	2985.87	4139.1	-3.05195	0.00926521	0.031176	183.312	39.804	3.48298	0.00404389	0.0157712	true	false	FALSE
hsa-miR-429	QKI	0.479686	0.152521	2.12451	5.47727	0.000106173	0.00167176	false	false	false	false	1597.93	2689.83	-3.45062	0.00430301	0.0178032	183.312	39.804	3.48298	0.00404389	0.0157712	true	false	FALSE
hsa-miR-429	RANBP10	0.179136	0.0440026	2.50783	3.08369	0.00871621	0.0340297	false	false	false	false	576.226	744.835	-3.51815	0.00378016	0.0162643	183.312	39.804	3.48298	0.00404389	0.0157712	true	false	FALSE
hsa-miR-429	RAPGEF1	0.0978477	0.0250291	2.50122	4.92961	0.000275217	0.0030887	false	false	false	false	1695.39	2263.08	-3.78409	0.00227509	0.0115484	183.312	39.804	3.48298	0.00404389	0.0157712	true	false	FALSE
hsa-miR-429	RECK	0.0673362	0.0238839	1.77993	3.17571	0.00730117	0.0299699	false	false	false	false	330.054	781.412	-4.72899	0.000394059	0.00370555	183.312	39.804	3.48298	0.00404389	0.0157712	true	false	FALSE
hsa-miR-429	RGL1	0.0429609	0.0175378	1.62062	3.29872	0.00576188	0.0252484	false	false	false	false	471.194	1262.24	-4.00776	0.00149016	0.00875001	183.312	39.804	3.48298	0.00404389	0.0157712	true	false	FALSE
hsa-miR-429	RPS6KA3	0.0643175	0.0209426	1.99082	2.99502	0.0103374	0.0384627	false	false	false	false	760.435	1454.76	-5.86269	5.56763e-05	0.00121417	183.312	39.804	3.48298	0.00404389	0.0157712	true	false	FALSE
hsa-miR-429	RUSC2	0.107501	0.0243701	2.50744	3.49242	0.00397135	0.0194601	false	false	false	false	568.211	770.967	-2.86771	0.013201	0.0402384	183.312	39.804	3.48298	0.00404389	0.0157712	true	false	FALSE
hsa-miR-429	SECISBP2L	0.11068	0.0341678	2.12073	3.08039	0.00877167	0.0341805	false	false	false	false	1139.75	1884.31	-3.9122	0.00178452	0.00979365	183.312	39.804	3.48298	0.00404389	0.0157712	true	false	FALSE
hsa-miR-429	SERINC1	0.436854	0.131788	2.2602	4.19917	0.00104116	0.00760555	false	false	false	false	6562.4	9162.17	-4.02392	0.00144552	0.00855786	183.312	39.804	3.48298	0.00404389	0.0157712	true	false	FALSE
hsa-miR-429	SETD7	0.0627505	0.0181828	2.09948	3.26649	0.00613057	0.026393	false	false	false	false	2491.34	4118.62	-3.90217	0.0018187	0.00992684	183.312	39.804	3.48298	0.00404389	0.0157712	true	false	FALSE
hsa-miR-429	SGCE	0.0145738	0.00636986	1.80238	4.11287	0.00122329	0.00851612	false	false	false	false	741.266	1300.23	-3.38741	0.00485845	0.0193574	183.312	39.804	3.48298	0.00404389	0.0157712	true	false	FALSE
hsa-miR-429	SLC38A2	0.21591	0.0688456	2.3043	4.66723	0.000440557	0.00421131	false	false	false	false	3438.2	5127.93	-4.49131	0.000606872	0.0048092	183.312	39.804	3.48298	0.00404389	0.0157712	true	false	FALSE
hsa-miR-429	SMCR7L	0.23022	0.0577616	2.55976	3.975	0.00158502	0.0101775	false	false	false	false	886.885	1116.78	-5.00397	0.000241258	0.00269896	183.312	39.804	3.48298	0.00404389	0.0157712	true	false	FALSE
hsa-miR-429	SNTB2	0.146896	0.031618	2.42579	3.07589	0.00884798	0.034376	false	false	false	false	786.296	1169.96	-2.92205	0.0118937	0.0373232	183.312	39.804	3.48298	0.00404389	0.0157712	true	false	FALSE
hsa-miR-429	SOS1	0.0568182	0.0139719	2.32911	2.89912	0.012429	0.0440431	false	false	false	false	1199.05	1766.56	-4.0875	0.00128285	0.00791017	183.312	39.804	3.48298	0.00404389	0.0157712	true	false	FALSE
hsa-miR-429	SP1	0.140105	0.0363227	2.57527	4.2526	0.000942636	0.00707796	false	false	false	false	3293.64	3972.71	-2.99064	0.0104248	0.0339635	183.312	39.804	3.48298	0.00404389	0.0157712	true	false	FALSE
hsa-miR-429	SPAG9	0.276537	0.0674611	2.5629	5.34875	0.000132278	0.00191864	false	false	false	false	1742.58	2239.95	-2.76443	0.016088	0.0464573	183.312	39.804	3.48298	0.00404389	0.0157712	true	false	FALSE
hsa-miR-429	SPRED1	0.0226691	0.00639948	2.35495	3.83719	0.00205689	0.0122272	false	false	false	false	912.698	1262.35	-2.91472	0.0120621	0.0377265	183.312	39.804	3.48298	0.00404389	0.0157712	true	false	FALSE
hsa-miR-429	TJP1	0.0453498	0.0114031	2.43587	3.71235	0.00260792	0.0144336	false	false	false	false	1981.59	2575.81	-3.60532	0.00319917	0.01454	183.312	39.804	3.48298	0.00404389	0.0157712	true	false	FALSE
hsa-miR-429	TLN1	0.33863	0.129932	1.93734	6.75812	1.34559e-05	0.000441601	false	false	false	false	7884.48	11315.6	-3.69432	0.00269911	0.0129095	183.312	39.804	3.48298	0.00404389	0.0157712	true	false	FALSE
hsa-miR-429	TTC33	0.0143944	0.0041171	2.17356	3.13019	0.0079699	0.0318883	false	false	false	false	253.869	395.9	-3.94189	0.00168718	0.00943112	183.312	39.804	3.48298	0.00404389	0.0157712	true	false	FALSE
hsa-miR-429	USP25	0.0828069	0.0199463	2.37911	2.90112	0.0123812	0.043924	false	false	false	false	889.91	1286.31	-4.40378	0.000712678	0.00534757	183.312	39.804	3.48298	0.00404389	0.0157712	true	false	FALSE
hsa-miR-429	WDR82	0.45049	0.131493	2.43258	4.72087	0.00039987	0.00394624	false	false	false	false	2859.98	3742.68	-4.78572	0.000355841	0.00346352	183.312	39.804	3.48298	0.00404389	0.0157712	true	false	FALSE
hsa-miR-429	ZBTB38	0.148275	0.0452784	2.30813	3.79724	0.00221894	0.0129106	false	false	false	false	1656.06	2637.27	-7.65932	3.58916e-06	0.000245373	183.312	39.804	3.48298	0.00404389	0.0157712	true	false	FALSE
hsa-miR-429	ZFAND5	0.182324	0.0653057	2.19743	3.88255	0.00188747	0.0115044	false	false	false	false	2951.48	5173.37	-3.92246	0.00175026	0.00967696	183.312	39.804	3.48298	0.00404389	0.0157712	true	false	FALSE
hsa-miR-429	ZFYVE20	0.0766706	0.0181595	2.48574	3.55053	0.00355282	0.0179525	false	false	false	false	779.819	1063.02	-5.77654	6.42022e-05	0.00133262	183.312	39.804	3.48298	0.00404389	0.0157712	true	false	FALSE
hsa-miR-429	ZNF395	0.037756	0.0153645	1.97845	3.04615	0.0093692	0.0358328	false	false	false	false	1625.88	2908.23	-5.6469	7.97112e-05	0.00148608	183.312	39.804	3.48298	0.00404389	0.0157712	true	false	FALSE
hsa-miR-429	ZYG11B	0.0360736	0.00845894	2.48749	3.06035	0.00911666	0.0351214	false	false	false	false	849.095	1117.64	-3.98572	0.00155331	0.00897303	183.312	39.804	3.48298	0.00404389	0.0157712	true	false	FALSE
hsa-miR-454	ARHGEF12	0.0320482	0.0127261	1.12713	3.37781	0.00494894	0.0227407	false	true	false	false	4435.91	6115.24	-3.34357	0.00528563	0.0205184	10.2247	4.19042	3.50317	0.00389029	0.0156953	true	false	FALSE
hsa-miR-454	BAG5	0.00886853	0.00406149	1.16344	3.55017	0.00355525	0.0179616	false	false	false	false	1308.02	1674.72	-3.94536	0.00167615	0.00942454	10.2247	4.19042	3.50317	0.00389029	0.0156953	true	false	FALSE
hsa-miR-454	BTBD3	0.00426976	0.00213096	0.980969	2.91429	0.0120722	0.0430717	false	false	false	false	679.282	991.948	-4.49004	0.000608282	0.00481594	10.2247	4.19042	3.50317	0.00389029	0.0156953	true	false	FALSE
hsa-miR-454	C15orf29	0.00147632	0.000666248	1.3315	3.28315	0.00593716	0.0258235	false	false	false	false	266.444	312.901	-2.97825	0.0106761	0.0345062	10.2247	4.19042	3.50317	0.00389029	0.0156953	true	false	FALSE
hsa-miR-454	CMPK1	0.0151511	0.00766493	1.05302	3.24045	0.0064456	0.0273292	false	false	false	false	2873.57	3989.8	-4.42655	0.000683438	0.00519606	10.2247	4.19042	3.50317	0.00389029	0.0156953	true	false	FALSE
hsa-miR-454	DCUN1D4	0.00301222	0.00135902	1.20725	2.938	0.0115348	0.0416511	false	false	false	false	595.439	747.042	-2.86585	0.0132482	0.0403252	10.2247	4.19042	3.50317	0.00389029	0.0156953	true	false	FALSE
hsa-miR-454	DDX6	0.0489839	0.0188014	1.33674	4.29337	0.000873951	0.00671902	false	true	false	false	3884.09	4730.23	-3.19371	0.00705242	0.0254289	10.2247	4.19042	3.50317	0.00389029	0.0156953	true	false	FALSE
hsa-miR-454	DENND4C	0.0169999	0.0103073	0.768496	2.92843	0.0117488	0.0422137	false	false	false	false	1186.88	1988.45	-6.54749	1.86082e-05	0.000716282	10.2247	4.19042	3.50317	0.00389029	0.0156953	true	false	FALSE
hsa-miR-454	EIF2C1	0.0146998	0.00583619	1.30111	3.51397	0.0038106	0.0189022	false	false	false	false	1015.53	1189.5	-4.70937	0.000408253	0.00377851	10.2247	4.19042	3.50317	0.00389029	0.0156953	true	false	FALSE
hsa-miR-454	EPS15	0.0239408	0.01055	1.29184	3.38305	0.00489931	0.0225693	false	true	false	false	1616.4	1967.34	-3.0041	0.0101585	0.0333353	10.2247	4.19042	3.50317	0.00389029	0.0156953	true	false	FALSE
hsa-miR-454	ERC1	0.00822628	0.00392227	1.18224	3.28709	0.00589227	0.0256802	false	false	false	false	1372.62	1722.7	-2.91961	0.0119495	0.03746	10.2247	4.19042	3.50317	0.00389029	0.0156953	true	false	FALSE
hsa-miR-454	FAM190B	0.00651141	0.00344973	0.982766	3.09021	0.0086075	0.0337374	false	false	false	false	1037.28	1529.48	-8.17141	1.77163e-06	0.000170355	10.2247	4.19042	3.50317	0.00389029	0.0156953	true	false	FALSE
hsa-miR-454	FBXW11	0.00714023	0.00297594	1.30837	3.61166	0.00316058	0.0164961	false	false	false	false	1184.57	1367.33	-3.31939	0.00553732	0.0212457	10.2247	4.19042	3.50317	0.00389029	0.0156953	true	false	FALSE
hsa-miR-454	HBP1	0.0310392	0.0136672	1.18041	3.62099	0.00310474	0.0162869	false	false	false	false	2482.36	3173.2	-3.24588	0.00637863	0.0236223	10.2247	4.19042	3.50317	0.00389029	0.0156953	true	false	FALSE
hsa-miR-454	INO80	0.00456892	0.00200535	1.19143	3.30457	0.00569737	0.0250682	false	false	false	false	763.926	960.546	-3.90492	0.00180927	0.009889	10.2247	4.19042	3.50317	0.00389029	0.0156953	true	false	FALSE
hsa-miR-454	LRIG1	0.0195593	0.0111992	0.705772	2.99036	0.0104305	0.038696	false	false	false	false	3641.21	6469.62	-3.86103	0.001966	0.0104861	10.2247	4.19042	3.50317	0.00389029	0.0156953	true	false	FALSE
hsa-miR-454	MECP2	0.0150386	0.00661423	1.13855	3.30731	0.00566747	0.0249759	false	false	false	false	1427.36	1880.03	-4.65819	0.000447824	0.00400708	10.2247	4.19042	3.50317	0.00389029	0.0156953	true	false	FALSE
hsa-miR-454	MLLT6	0.043629	0.0211693	0.98238	3.90929	0.00179436	0.0111041	false	true	false	false	2976.05	4640.07	-6.85194	1.16688e-05	0.000526256	10.2247	4.19042	3.50317	0.00389029	0.0156953	true	false	FALSE
hsa-miR-454	MTMR9	0.00503392	0.00239043	1.17333	3.22086	0.00669333	0.0281178	false	false	false	false	336.515	430.231	-3.65781	0.00289386	0.0135772	10.2247	4.19042	3.50317	0.00389029	0.0156953	true	false	FALSE
hsa-miR-454	NEK9	0.00908124	0.00448064	1.08061	2.93006	0.0117121	0.0421192	false	false	false	false	2017.87	2722.08	-5.09462	0.000205674	0.00243029	10.2247	4.19042	3.50317	0.00389029	0.0156953	true	false	FALSE
hsa-miR-454	PHF3	0.0116156	0.00507545	1.07533	3.182	0.00721332	0.0297166	false	false	false	false	2168.26	2922.22	-3.76311	0.00236767	0.0118714	10.2247	4.19042	3.50317	0.00389029	0.0156953	true	false	FALSE
hsa-miR-454	SMAD4	0.00908548	0.00432615	0.959391	3.03845	0.00950894	0.0362109	false	false	false	false	1465.45	2139.05	-5.01841	0.000235183	0.00264819	10.2247	4.19042	3.50317	0.00389029	0.0156953	true	false	FALSE
hsa-miR-454	SP1	0.0117831	0.00473898	1.25575	3.45054	0.00430362	0.0205802	false	false	false	false	3293.64	3972.71	-2.99064	0.0104248	0.0339635	10.2247	4.19042	3.50317	0.00389029	0.0156953	true	false	FALSE
hsa-miR-454	SPEN	0.014656	0.00678086	1.00409	3.05529	0.00920578	0.0353622	false	false	false	false	2137.76	3142.16	-5.7388	6.83592e-05	0.00137903	10.2247	4.19042	3.50317	0.00389029	0.0156953	true	false	FALSE
hsa-miR-454	SPRED1	0.00480797	0.00265522	1.03346	3.0023	0.0101937	0.0380809	false	false	false	false	912.698	1262.35	-2.91472	0.0120621	0.0377265	10.2247	4.19042	3.50317	0.00389029	0.0156953	true	false	FALSE
hsa-miR-454	STIM2	0.00314077	0.00149716	0.935897	2.89647	0.0124923	0.0442244	false	false	false	false	436.732	635.629	-3.97367	0.00158898	0.00909987	10.2247	4.19042	3.50317	0.00389029	0.0156953	true	false	FALSE
hsa-miR-454	TANC1	0.00516773	0.00252899	0.97597	3.36623	0.00506035	0.0230816	false	false	false	false	896.124	1278.48	-3.54277	0.00360601	0.0157997	10.2247	4.19042	3.50317	0.00389029	0.0156953	true	false	FALSE
hsa-miR-454	TGOLN2	0.0280991	0.0126147	1.13899	3.68668	0.00273876	0.0149215	false	false	false	false	6295.63	8544.15	-4.15932	0.00112154	0.00725293	10.2247	4.19042	3.50317	0.00389029	0.0156953	true	false	FALSE
hsa-miR-454	TNRC6A	0.0055154	0.0025866	1.13019	2.90053	0.0123952	0.04396	false	false	false	false	1020.71	1367.09	-3.39874	0.00475381	0.0190373	10.2247	4.19042	3.50317	0.00389029	0.0156953	true	false	FALSE
hsa-miR-454	TSC1	0.0162544	0.00825325	0.999309	3.06105	0.00910424	0.0350858	false	true	false	false	694.368	1010.21	-4.693	0.0004205	0.00384113	10.2247	4.19042	3.50317	0.00389029	0.0156953	true	false	FALSE
hsa-miR-454	USP33	0.00886011	0.00410208	1.14549	3.69938	0.0026732	0.0146855	false	false	false	false	1444.54	1854.22	-2.87171	0.0131	0.039987	10.2247	4.19042	3.50317	0.00389029	0.0156953	true	false	FALSE
hsa-miR-454	VPS24	0.0204972	0.00885704	1.25633	3.85722	0.00198024	0.011914	false	false	false	false	3204.06	3915.57	-4.81687	0.000336512	0.00334926	10.2247	4.19042	3.50317	0.00389029	0.0156953	true	false	FALSE
hsa-miR-454	ZBTB4	0.0369358	0.0219451	0.831192	2.84283	0.0138459	0.0476419	false	false	false	false	2576.34	4331.8	-6.02547	4.26553e-05	0.00101501	10.2247	4.19042	3.50317	0.00389029	0.0156953	true	false	FALSE
hsa-miR-454	ZFYVE20	0.00443167	0.00224146	1.07926	3.07948	0.00878699	0.0342166	false	false	false	false	779.819	1063.02	-5.77654	6.42022e-05	0.00133262	10.2247	4.19042	3.50317	0.00389029	0.0156953	true	false	FALSE
hsa-miR-454	ZFYVE26	0.0053847	0.00228272	1.35091	3.35708	0.00515012	0.023352	false	false	false	false	866.359	981.278	-2.77843	0.0156629	0.0454736	10.2247	4.19042	3.50317	0.00389029	0.0156953	true	false	FALSE
hsa-miR-497	ABL2	0.0318392	0.0744048	-1.20262	-4.5583	0.000536952	0.00482848	false	true	false	false	1347.22	942.5	5.22042	0.000165122	0.00215183	17.2134	86.442	-3.55422	0.00352778	0.0147411	true	false	FALSE
hsa-miR-497	ACTR2	0.0725389	0.162356	-1.19294	-4.50922	0.000587304	0.00511374	false	false	false	false	6708.59	5061.55	4.31373	0.000841598	0.00601121	17.2134	86.442	-3.55422	0.00352778	0.0147411	true	false	FALSE
hsa-miR-497	ADRBK1	0.0136701	0.031013	-1.17281	-4.04267	0.00139547	0.00932031	false	false	false	false	2470.02	1430.07	3.08577	0.00868133	0.0296125	17.2134	86.442	-3.55422	0.00352778	0.0147411	true	false	FALSE
hsa-miR-497	AMIGO3	0.000533551	0.000936899	-0.993364	-3.52584	0.0037249	0.0185927	false	false	false	false	93.6553	40.7509	4.63178	0.000469784	0.00411252	17.2134	86.442	-3.55422	0.00352778	0.0147411	true	false	FALSE
hsa-miR-497	AMMECR1	0.00447017	0.00743099	-0.838963	-3.28454	0.00592124	0.0257702	false	false	false	false	538.594	225.115	4.67639	0.000433321	0.00392711	17.2134	86.442	-3.55422	0.00352778	0.0147411	true	false	FALSE
hsa-miR-497	AP2A1	0.02196	0.0457472	-1.01333	-3.30088	0.00573796	0.0251846	false	false	false	false	2467.46	1443.22	6.51569	1.95518e-05	0.000738526	17.2134	86.442	-3.55422	0.00352778	0.0147411	true	false	FALSE
hsa-miR-497	ARL3	0.00943484	0.0231597	-1.2867	-3.0143	0.00996106	0.0374304	false	false	false	false	981.171	613.529	4.90884	0.000285569	0.00301908	17.2134	86.442	-3.55422	0.00352778	0.0147411	true	false	FALSE
hsa-miR-497	ATF7IP2	0.000688454	0.00160456	-1.2462	-4.96887	0.000256706	0.00295291	false	false	false	false	100.039	53.9345	3.65204	0.00292593	0.0137029	17.2134	86.442	-3.55422	0.00352778	0.0147411	true	false	FALSE
hsa-miR-497	ATP13A3	0.0195832	0.0492863	-1.36038	-5.1954	0.000172466	0.00228163	false	false	false	false	2225.43	1626.77	2.8002	0.0150239	0.044034	17.2134	86.442	-3.55422	0.00352778	0.0147411	true	false	FALSE
hsa-miR-497	ATP6V1B2	0.00352253	0.0092932	-1.43614	-4.60553	0.000492718	0.0045511	false	false	false	false	2581.91	1756.81	3.34584	0.00526264	0.0204384	17.2134	86.442	-3.55422	0.00352778	0.0147411	true	false	FALSE
hsa-miR-497	ATXN7L3	0.0281709	0.0823864	-1.49301	-4.52457	0.000571046	0.00501732	false	false	false	false	1302.88	1096.07	3.26389	0.00616125	0.0229753	17.2134	86.442	-3.55422	0.00352778	0.0147411	true	false	FALSE
hsa-miR-497	BFAR	0.013222	0.0391754	-1.556	-4.38137	0.000742731	0.00599347	false	false	false	false	1491.11	1217.58	2.90564	0.0122742	0.0381697	17.2134	86.442	-3.55422	0.00352778	0.0147411	true	false	FALSE
hsa-miR-497	C14orf1	0.00507062	0.0162062	-1.59789	-3.61517	0.00313944	0.0164191	false	false	false	false	987.724	787.06	2.86468	0.0132779	0.0403584	17.2134	86.442	-3.55422	0.00352778	0.0147411	true	false	FALSE
hsa-miR-497	C1orf9	0.0181525	0.035663	-1.01846	-3.25282	0.00629398	0.026863	false	false	false	false	2652.67	1455.41	3.72173	0.00256173	0.01246	17.2134	86.442	-3.55422	0.00352778	0.0147411	true	false	FALSE
hsa-miR-497	C20orf112	0.0305212	0.0610569	-1.06813	-3.13529	0.00789193	0.0316738	false	false	false	false	1271.21	788.97	2.95321	0.0112025	0.0356344	17.2134	86.442	-3.55422	0.00352778	0.0147411	true	false	FALSE
hsa-miR-497	C9orf69	0.00873859	0.0225606	-1.42708	-3.74665	0.002443	0.0138168	false	false	false	false	980.819	678.256	3.61093	0.00316498	0.0144479	17.2134	86.442	-3.55422	0.00352778	0.0147411	true	false	FALSE
hsa-miR-497	CALU	0.0552111	0.105539	-0.914776	-3.94729	0.00167005	0.0105585	false	false	false	false	5923.15	3627.22	5.00222	0.000242001	0.00269928	17.2134	86.442	-3.55422	0.00352778	0.0147411	true	false	FALSE
hsa-miR-497	CAPRIN1	0.190325	0.388599	-1.08632	-4.95284	0.000264103	0.00300837	false	false	false	false	8684.1	7065.98	2.73825	0.0169132	0.0480349	17.2134	86.442	-3.55422	0.00352778	0.0147411	true	false	FALSE
hsa-miR-497	CARM1	0.029093	0.0579172	-0.951459	-3.06251	0.00907869	0.0350169	false	false	false	false	1340.2	751.498	6.09524	3.80959e-05	0.000988964	17.2134	86.442	-3.55422	0.00352778	0.0147411	true	false	FALSE
hsa-miR-497	CCDC126	0.00182944	0.00414237	-1.26873	-3.3445	0.00527617	0.0237485	false	false	false	false	335.124	173.06	2.72612	0.0173097	0.0489404	17.2134	86.442	-3.55422	0.00352778	0.0147411	true	false	FALSE
hsa-miR-497	CD2AP	0.0182689	0.0491273	-1.36931	-3.95191	0.00165555	0.010489	false	false	false	false	1854.16	1391.66	3.16441	0.0074617	0.0266149	17.2134	86.442	-3.55422	0.00352778	0.0147411	true	false	FALSE
hsa-miR-497	CHORDC1	0.0041169	0.010539	-1.52195	-5.53204	9.67444e-05	0.00157404	false	false	false	false	478.345	312.94	2.86877	0.0131741	0.0401706	17.2134	86.442	-3.55422	0.00352778	0.0147411	true	false	FALSE
hsa-miR-497	COPS7A	0.0108935	0.0344549	-1.58481	-4.18703	0.001065	0.00773483	false	false	false	false	1544.19	1271.53	3.91371	0.00177944	0.00978805	17.2134	86.442	-3.55422	0.00352778	0.0147411	true	false	FALSE
hsa-miR-497	CSRNP2	0.0103994	0.0256103	-1.32801	-3.81222	0.00215668	0.0126415	false	false	false	false	1208.97	812.042	4.76264	0.0003709	0.00356578	17.2134	86.442	-3.55422	0.00352778	0.0147411	true	false	FALSE
hsa-miR-497	CUL2	0.00722663	0.0236478	-1.66581	-4.48929	0.000609113	0.00523967	false	false	false	false	860.675	709.596	2.99286	0.0103804	0.03387	17.2134	86.442	-3.55422	0.00352778	0.0147411	true	false	FALSE
hsa-miR-497	DCAF7	0.0318699	0.0826236	-1.35303	-3.9499	0.00166185	0.0105198	false	false	false	false	3331.8	2541.83	2.85864	0.0134326	0.0406565	17.2134	86.442	-3.55422	0.00352778	0.0147411	true	false	FALSE
hsa-miR-497	DCTN5	0.014802	0.0354296	-1.29344	-4.79955	0.000347118	0.00359343	false	false	false	false	1703.55	1135.82	4.61378	0.00048539	0.00420639	17.2134	86.442	-3.55422	0.00352778	0.0147411	true	false	FALSE
hsa-miR-497	DCUN1D5	0.00350878	0.00729878	-1.15506	-3.50155	0.00390242	0.0192169	false	false	false	false	473.92	243.326	3.22624	0.00662438	0.0242819	17.2134	86.442	-3.55422	0.00352778	0.0147411	true	false	FALSE
hsa-miR-497	DDX54	0.0104248	0.0288064	-1.39823	-4.00835	0.0014885	0.00974623	false	false	false	false	1780.55	1294.25	4.22343	0.000995184	0.00666085	17.2134	86.442	-3.55422	0.00352778	0.0147411	true	false	FALSE
hsa-miR-497	DEDD	0.0101372	0.0244524	-1.26467	-4.48691	0.000611776	0.00525753	false	false	false	false	1161.05	721.296	3.51237	0.00382231	0.0163832	17.2134	86.442	-3.55422	0.00352778	0.0147411	true	false	FALSE
hsa-miR-497	DHTKD1	0.0109977	0.0252589	-1.11581	-3.41574	0.00460107	0.0215576	false	false	false	false	1440.92	794.902	3.57252	0.00340636	0.0152033	17.2134	86.442	-3.55422	0.00352778	0.0147411	true	false	FALSE
hsa-miR-497	DOLPP1	0.00523407	0.0108189	-1.0936	-3.18295	0.00720005	0.0296813	false	false	false	false	534.334	282.787	5.62184	8.31384e-05	0.00151827	17.2134	86.442	-3.55422	0.00352778	0.0147411	true	false	FALSE
hsa-miR-497	DYRK1B	0.00494826	0.0118543	-1.22666	-3.24046	0.00644554	0.0273292	false	false	false	false	584.253	330.711	5.18352	0.000176071	0.00224693	17.2134	86.442	-3.55422	0.00352778	0.0147411	true	false	FALSE
hsa-miR-497	DYRK2	0.00569956	0.0151768	-1.41355	-4.80645	0.000342853	0.00357083	false	false	false	false	730.924	489.749	3.8142	0.00214861	0.0111361	17.2134	86.442	-3.55422	0.00352778	0.0147411	true	false	FALSE
hsa-miR-497	E2F3	0.00479497	0.0115811	-1.33436	-4.69772	0.000416929	0.00405371	false	false	false	false	471.644	292.127	3.50081	0.00390794	0.0166484	17.2134	86.442	-3.55422	0.00352778	0.0147411	true	false	FALSE
hsa-miR-497	EGLN2	0.0166367	0.0332594	-1.08928	-3.09181	0.008581	0.0336715	false	false	false	false	1846.01	1019.07	3.79179	0.00224203	0.0114277	17.2134	86.442	-3.55422	0.00352778	0.0147411	true	false	FALSE
hsa-miR-497	EIF4E	0.00549987	0.0134187	-1.36957	-4.80748	0.000342224	0.00356728	false	false	false	false	560.955	355.003	4.91745	0.00028123	0.00299076	17.2134	86.442	-3.55422	0.00352778	0.0147411	true	false	FALSE
hsa-miR-497	ELL	0.0118311	0.031836	-1.44784	-4.42332	0.000687514	0.00568592	false	true	false	false	567.055	415.933	3.85007	0.00200727	0.0106119	17.2134	86.442	-3.55422	0.00352778	0.0147411	true	false	FALSE
hsa-miR-497	ENAH	0.0546742	0.0987514	-1.03524	-3.51223	0.00382337	0.0189388	false	false	false	false	5568.7	3215.01	3.07374	0.00888473	0.0301618	17.2134	86.442	-3.55422	0.00352778	0.0147411	true	false	FALSE
hsa-miR-497	FAM122B	0.00499741	0.0151101	-1.59197	-5.20547	0.00016947	0.00225305	false	false	false	false	694.193	519.947	2.81748	0.014535	0.0431294	17.2134	86.442	-3.55422	0.00352778	0.0147411	true	false	FALSE
hsa-miR-497	FAM189B	0.00848145	0.0148371	-0.807771	-2.96389	0.010975	0.0401549	false	false	false	false	1011.72	435.109	5.77402	6.44711e-05	0.00133499	17.2134	86.442	-3.55422	0.00352778	0.0147411	true	false	FALSE
hsa-miR-497	FAM199X	0.0040906	0.0107538	-1.30226	-3.41561	0.00460218	0.0215603	false	false	false	false	676.18	418.959	3.74457	0.00245269	0.0121144	17.2134	86.442	-3.55422	0.00352778	0.0147411	true	false	FALSE
hsa-miR-497	FAM91A1	0.00556156	0.0126699	-1.25455	-4.12309	0.00120011	0.00840995	false	false	false	false	1644.53	923.648	3.0073	0.0100962	0.0332068	17.2134	86.442	-3.55422	0.00352778	0.0147411	true	false	FALSE
hsa-miR-497	FMNL3	0.00815743	0.0210067	-1.39913	-4.53612	0.000559132	0.00495205	false	false	false	false	1171.41	809.318	3.11847	0.00815173	0.0283598	17.2134	86.442	-3.55422	0.00352778	0.0147411	true	false	FALSE
hsa-miR-497	G2E3	0.00412829	0.0120636	-1.53133	-5.26721	0.000152255	0.00209672	false	false	false	false	424.503	315.996	3.27487	0.0060325	0.022593	17.2134	86.442	-3.55422	0.00352778	0.0147411	true	false	FALSE
hsa-miR-497	GATAD2A	0.0177717	0.044325	-1.32697	-3.77987	0.00229339	0.0132141	false	false	false	false	1819.64	1255.27	3.53232	0.00367894	0.0159866	17.2134	86.442	-3.55422	0.00352778	0.0147411	true	false	FALSE
hsa-miR-497	GATAD2B	0.00927454	0.0282451	-1.5311	-3.89825	0.00183223	0.0112674	false	false	false	false	1501.5	1162.69	2.81534	0.0145947	0.0432321	17.2134	86.442	-3.55422	0.00352778	0.0147411	true	false	FALSE
hsa-miR-497	GNAI3	0.0242527	0.0623699	-1.37491	-4.32054	0.000831061	0.00648892	false	false	false	false	2459.55	1876.25	4.29271	0.00087501	0.0061379	17.2134	86.442	-3.55422	0.00352778	0.0147411	true	false	FALSE
hsa-miR-497	GOLT1B	0.00678079	0.0180979	-1.45258	-6.76092	1.33984e-05	0.00044085	false	false	false	false	817.458	592.51	2.90451	0.0123009	0.038225	17.2134	86.442	-3.55422	0.00352778	0.0147411	true	false	FALSE
hsa-miR-497	GORASP2	0.0267383	0.0684836	-1.31107	-3.83832	0.00205248	0.0122119	false	false	false	false	2941.24	2185.7	5.04908	0.000222808	0.00256244	17.2134	86.442	-3.55422	0.00352778	0.0147411	true	false	FALSE
hsa-miR-497	HNRNPA2B1	0.112735	0.229745	-1.04797	-4.28848	0.000881902	0.0067608	false	true	false	false	14992.1	12034.5	4.41359	0.000699933	0.00527953	17.2134	86.442	-3.55422	0.00352778	0.0147411	true	false	FALSE
hsa-miR-497	IPO9	0.00770206	0.0195929	-1.32683	-4.28303	0.000890865	0.00680427	false	false	false	false	2693.18	1782.74	6.1769	3.3403e-05	0.000913865	17.2134	86.442	-3.55422	0.00352778	0.0147411	true	false	FALSE
hsa-miR-497	IPPK	0.0103539	0.025715	-1.3119	-3.06033	0.00911696	0.0351214	false	false	false	false	460.656	301.834	3.59587	0.00325752	0.0147143	17.2134	86.442	-3.55422	0.00352778	0.0147411	true	false	FALSE
hsa-miR-497	IRF2BP1	0.00509704	0.0150336	-1.50098	-3.4355	0.00442975	0.0210059	false	false	false	false	725.885	522.965	2.83452	0.0140681	0.0420747	17.2134	86.442	-3.55422	0.00352778	0.0147411	true	false	FALSE
hsa-miR-497	JARID2	0.00592533	0.0190654	-1.62841	-3.81393	0.00214973	0.0126108	false	false	false	false	711.106	572.05	2.92362	0.0118578	0.0372468	17.2134	86.442	-3.55422	0.00352778	0.0147411	true	false	FALSE
hsa-miR-497	KIAA0226	0.00713097	0.020623	-1.48246	-4.03998	0.00140252	0.00934961	false	false	false	false	862.292	610.966	3.75016	0.00242672	0.012055	17.2134	86.442	-3.55422	0.00352778	0.0147411	true	false	FALSE
hsa-miR-497	KIF21A	0.00405599	0.00956281	-1.27133	-4.00508	0.0014977	0.00978665	false	false	false	false	443.069	259.016	4.07792	0.0013061	0.00801904	17.2134	86.442	-3.55422	0.00352778	0.0147411	true	false	FALSE
hsa-miR-497	KIF3B	0.020524	0.0599067	-1.51136	-3.71082	0.00261553	0.0144603	false	false	false	false	2329.11	1927.76	2.98293	0.0105805	0.0343668	17.2134	86.442	-3.55422	0.00352778	0.0147411	true	false	FALSE
hsa-miR-497	KLC2	0.00486347	0.0108741	-1.10239	-2.88867	0.0126808	0.0447091	false	false	false	false	693.868	365.874	5.57222	9.03878e-05	0.00158208	17.2134	86.442	-3.55422	0.00352778	0.0147411	true	false	FALSE
hsa-miR-497	KRAS	0.00754904	0.0186378	-1.3307	-4.67381	0.000435342	0.00417898	false	true	false	false	1236.78	799.931	4.69726	0.000417273	0.0038157	17.2134	86.442	-3.55422	0.00352778	0.0147411	true	true	FALSE
hsa-miR-497	LOC221710	0.00686632	0.020403	-1.54612	-4.4846	0.000614368	0.00526705	false	false	false	false	329.947	246.774	3.27152	0.00607147	0.0227192	17.2134	86.442	-3.55422	0.00352778	0.0147411	true	false	FALSE
hsa-miR-497	MED26	0.00269635	0.00811008	-1.58954	-4.18035	0.00107835	0.00780435	false	false	false	false	269.536	195.328	3.74987	0.00242806	0.012055	17.2134	86.442	-3.55422	0.00352778	0.0147411	true	false	FALSE
hsa-miR-497	NFIC	0.00765535	0.0236895	-1.61978	-4.04177	0.00139783	0.00933134	false	false	false	false	1402.73	1135.89	2.72325	0.0174045	0.0490743	17.2134	86.442	-3.55422	0.00352778	0.0147411	true	false	FALSE
hsa-miR-497	PAG1	0.00214704	0.00476094	-1.23265	-3.5241	0.00373732	0.0186316	false	false	false	false	251.3	139.978	2.83793	0.0139765	0.0419197	17.2134	86.442	-3.55422	0.00352778	0.0147411	true	false	FALSE
hsa-miR-497	PAK2	0.0291331	0.0626285	-1.07177	-3.58702	0.00331308	0.0170731	false	false	false	false	4138.77	2589.53	8.78936	7.86639e-07	0.00012178	17.2134	86.442	-3.55422	0.00352778	0.0147411	true	false	FALSE
hsa-miR-497	PCMT1	0.0128969	0.0347181	-1.52281	-4.13123	0.00118198	0.00832439	false	false	false	false	1709.32	1302.54	2.75209	0.016472	0.0471707	17.2134	86.442	-3.55422	0.00352778	0.0147411	true	false	FALSE
hsa-miR-497	PDAP1	0.0216451	0.0606016	-1.43196	-3.94229	0.0016859	0.010626	false	false	false	false	2184.69	1714.47	2.99902	0.0102582	0.0335986	17.2134	86.442	-3.55422	0.00352778	0.0147411	true	false	FALSE
hsa-miR-497	PIP4K2C	0.00988346	0.0284153	-1.34451	-3.37619	0.00496433	0.0227867	false	false	false	false	1692.71	1191.72	2.86295	0.013322	0.040421	17.2134	86.442	-3.55422	0.00352778	0.0147411	true	false	FALSE
hsa-miR-497	PLA2G15	0.00508253	0.0117834	-1.15925	-3.59421	0.00326785	0.0169016	false	false	false	false	691.225	425.72	3.68066	0.00277036	0.0131575	17.2134	86.442	-3.55422	0.00352778	0.0147411	true	false	FALSE
hsa-miR-497	POM121C	0.00726731	0.023797	-1.62461	-4.54079	0.000554378	0.00492386	false	false	false	false	1016.41	814.915	3.50832	0.00385208	0.0164756	17.2134	86.442	-3.55422	0.00352778	0.0147411	true	false	FALSE
hsa-miR-497	POM121	0.018197	0.0557562	-1.55747	-4.49282	0.000605197	0.00522047	false	false	false	false	2407.05	2048.75	3.04703	0.00935325	0.0313254	17.2134	86.442	-3.55422	0.00352778	0.0147411	true	false	FALSE
hsa-miR-497	POP4	0.00516348	0.0138057	-1.34986	-3.44432	0.00435534	0.0207427	false	false	false	false	714.996	467.704	3.58263	0.00334105	0.0149727	17.2134	86.442	-3.55422	0.00352778	0.0147411	true	false	FALSE
hsa-miR-497	PPIH	0.002108	0.00553411	-1.33097	-3.04396	0.00940874	0.0359516	false	false	false	false	388.221	237.979	4.05975	0.0013514	0.00816911	17.2134	86.442	-3.55422	0.00352778	0.0147411	true	false	FALSE
hsa-miR-497	PPP1R11	0.0193509	0.0499299	-1.29423	-2.91798	0.0119868	0.0428461	false	false	false	false	1972.84	1373.01	4.6004	0.000497339	0.00426265	17.2134	86.442	-3.55422	0.00352778	0.0147411	true	false	FALSE
hsa-miR-497	PPP1R3F	0.000416023	0.00101434	-1.26346	-2.92616	0.0118001	0.042349	false	false	false	false	78.836	45.1516	2.75079	0.0165128	0.0472406	17.2134	86.442	-3.55422	0.00352778	0.0147411	true	false	FALSE
hsa-miR-497	PPP2R1A	0.054625	0.128543	-1.19778	-3.61931	0.00311473	0.0163256	false	true	false	false	6262.83	4650.25	4.04462	0.00139035	0.00831125	17.2134	86.442	-3.55422	0.00352778	0.0147411	true	false	FALSE
hsa-miR-497	PRPS2	0.005549	0.0150625	-1.36218	-4.49074	0.000607505	0.00523198	false	false	false	false	1174.33	735.411	3.44506	0.00434916	0.0179129	17.2134	86.442	-3.55422	0.00352778	0.0147411	true	false	FALSE
hsa-miR-497	PWWP2B	0.010234	0.0181137	-0.867617	-3.32602	0.00546715	0.0243527	false	false	false	false	527.413	257.977	5.92615	5.01615e-05	0.0011341	17.2134	86.442	-3.55422	0.00352778	0.0147411	true	false	FALSE
hsa-miR-497	RAB4B	0.00382924	0.00800813	-0.97827	-3.30805	0.00565937	0.0249511	false	false	false	false	491.475	245.966	8.01217	2.19924e-06	0.000195802	17.2134	86.442	-3.55422	0.00352778	0.0147411	true	false	FALSE
hsa-miR-497	REXO1	0.00380299	0.0114833	-1.59454	-4.36096	0.000771221	0.00615465	false	false	false	false	613.195	453.837	3.25396	0.0062802	0.0233307	17.2134	86.442	-3.55422	0.00352778	0.0147411	true	false	FALSE
hsa-miR-497	RFWD2	0.00638652	0.0176174	-1.47487	-4.66114	0.000445441	0.0042419	false	false	false	false	1234.4	881.025	5.25084	0.000156633	0.00210771	17.2134	86.442	-3.55422	0.00352778	0.0147411	true	false	FALSE
hsa-miR-497	RPRD2	0.0185314	0.0473475	-1.3127	-3.62956	0.00305429	0.0160977	false	false	false	false	2538.6	1751.53	3.5986	0.00324054	0.0146762	17.2134	86.442	-3.55422	0.00352778	0.0147411	true	false	FALSE
hsa-miR-497	SEH1L	0.00822451	0.0230066	-1.4816	-5.41822	0.000117423	0.00178274	false	false	false	false	945.425	690.112	5.47202	0.000107124	0.00171652	17.2134	86.442	-3.55422	0.00352778	0.0147411	true	false	FALSE
hsa-miR-497	SENP5	0.00655518	0.0221604	-1.71961	-4.92056	0.000279679	0.0031201	false	false	false	false	748.615	636.934	2.81419	0.014627	0.0433128	17.2134	86.442	-3.55422	0.00352778	0.0147411	true	false	FALSE
hsa-miR-497	SFXN1	0.00666057	0.0123289	-0.882095	-2.92775	0.0117642	0.0422574	false	false	false	false	741.989	330.24	5.41911	0.000117244	0.00180025	17.2134	86.442	-3.55422	0.00352778	0.0147411	true	false	FALSE
hsa-miR-497	SKIL	0.00337588	0.0080741	-1.19117	-3.30994	0.00563888	0.0248962	false	false	false	false	850.768	488.003	6.47267	2.09093e-05	0.000740111	17.2134	86.442	-3.55422	0.00352778	0.0147411	true	false	FALSE
hsa-miR-497	SRP72	0.0266388	0.0773455	-1.51056	-4.18041	0.00107823	0.00780423	false	false	false	false	3134.2	2705.48	2.78647	0.0154238	0.0449243	17.2134	86.442	-3.55422	0.00352778	0.0147411	true	false	FALSE
hsa-miR-497	SRPK1	0.00179272	0.00489329	-1.40194	-3.91512	0.00177469	0.0110186	false	false	false	false	1342.37	852.922	3.63126	0.0030444	0.0140992	17.2134	86.442	-3.55422	0.00352778	0.0147411	true	false	FALSE
hsa-miR-497	SSR1	0.0414317	0.111399	-1.43134	-4.70145	0.000414129	0.00403551	false	false	false	false	4546.76	3876.83	4.00374	0.00150146	0.00878041	17.2134	86.442	-3.55422	0.00352778	0.0147411	true	false	FALSE
hsa-miR-497	STYX	0.00652655	0.0160203	-1.41221	-5.79188	6.25886e-05	0.00118144	false	false	false	false	605.851	416.819	3.36439	0.00507827	0.0199472	17.2134	86.442	-3.55422	0.00352778	0.0147411	true	false	FALSE
hsa-miR-497	TARBP2	0.0023399	0.00617872	-1.43102	-3.86676	0.00194477	0.0117541	false	false	false	false	343.051	227.08	4.74226	0.000384755	0.00366219	17.2134	86.442	-3.55422	0.00352778	0.0147411	true	false	FALSE
hsa-miR-497	TBL1XR1	0.0940948	0.183278	-1.0435	-3.89707	0.00183632	0.0112856	false	false	false	false	4161.43	2712.67	3.13594	0.00788209	0.0277581	17.2134	86.442	-3.55422	0.00352778	0.0147411	true	false	FALSE
hsa-miR-497	TCF3	0.0144181	0.0306125	-1.10042	-2.96697	0.0109103	0.0399777	false	true	false	false	1687.72	944.424	3.48372	0.00403822	0.0170265	17.2134	86.442	-3.55422	0.00352778	0.0147411	true	false	FALSE
hsa-miR-497	TFAP4	0.00154821	0.00420962	-1.3989	-4.16598	0.00110766	0.00796787	false	false	false	false	261.525	176.733	2.83567	0.0140371	0.0420137	17.2134	86.442	-3.55422	0.00352778	0.0147411	true	false	FALSE
hsa-miR-497	TMEM33	0.0139499	0.0359665	-1.37168	-4.14377	0.00115459	0.00819137	false	false	false	false	1833.34	1334.93	3.69444	0.00269848	0.0129095	17.2134	86.442	-3.55422	0.00352778	0.0147411	true	false	FALSE
hsa-miR-497	TRANK1	0.0287251	0.0699184	-1.16844	-3.72991	0.00252211	0.0141054	false	false	false	false	890.641	592.822	2.72546	0.0173314	0.0489646	17.2134	86.442	-3.55422	0.00352778	0.0147411	true	false	FALSE
hsa-miR-497	TRIM37	0.0078931	0.0203642	-1.38589	-3.43603	0.0044252	0.0209923	false	false	false	false	973.015	616.672	3.00555	0.0101301	0.0332929	17.2134	86.442	-3.55422	0.00352778	0.0147411	true	false	FALSE
hsa-miR-497	UBE2J1	0.0179818	0.052123	-1.55531	-4.7551	0.000375966	0.00379076	false	false	false	false	2167.65	1812.74	2.81805	0.0145192	0.0431048	17.2134	86.442	-3.55422	0.00352778	0.0147411	true	false	FALSE
hsa-miR-497	UBE2Q1	0.0511135	0.112486	-1.10717	-3.08625	0.00867339	0.0339178	false	false	false	false	2538.73	1614.47	2.91928	0.0119571	0.03746	17.2134	86.442	-3.55422	0.00352778	0.0147411	true	false	FALSE
hsa-miR-497	UBFD1	0.0439749	0.0956214	-1.12403	-4.00925	0.00148598	0.00973663	false	false	false	false	1968.78	1325.45	5.64413	8.00817e-05	0.00148608	17.2134	86.442	-3.55422	0.00352778	0.0147411	true	false	FALSE
hsa-miR-497	UNG	0.00652709	0.0179732	-1.43763	-3.88352	0.00188403	0.0114912	false	false	false	false	1253.7	858.989	3.17881	0.00725775	0.0260601	17.2134	86.442	-3.55422	0.00352778	0.0147411	true	false	FALSE
hsa-miR-497	WIBG	0.00436551	0.0114757	-1.35082	-3.67327	0.00280971	0.015189	false	false	false	false	596.51	387.673	11.3098	4.23881e-08	6.8217e-05	17.2134	86.442	-3.55422	0.00352778	0.0147411	true	false	FALSE
hsa-miR-497	XPR1	0.0142093	0.0330017	-1.22256	-3.14749	0.00770875	0.0311605	false	false	false	false	1608.22	947.748	3.31782	0.00555402	0.0212822	17.2134	86.442	-3.55422	0.00352778	0.0147411	true	false	FALSE
hsa-miR-497	YIPF6	0.00244883	0.00667826	-1.36236	-3.40006	0.00474176	0.02204	false	false	false	false	478.594	300.112	3.13018	0.00796995	0.0279532	17.2134	86.442	-3.55422	0.00352778	0.0147411	true	false	FALSE
hsa-miR-497	YWHAH	0.030441	0.0651539	-1.10717	-3.6312	0.00304473	0.0160658	false	false	false	false	4003.86	2567.94	4.06402	0.00134061	0.00813241	17.2134	86.442	-3.55422	0.00352778	0.0147411	true	false	FALSE
hsa-miR-497	ZBTB9	0.00268267	0.00772055	-1.48349	-3.48687	0.00401384	0.0196039	false	false	false	false	400.956	279.878	3.42728	0.00450022	0.0183053	17.2134	86.442	-3.55422	0.00352778	0.0147411	true	false	FALSE
hsa-miR-497	ZNF622	0.00701485	0.0194112	-1.40309	-4.00684	0.00149275	0.00976458	false	false	false	false	786.214	545.401	3.98094	0.00156735	0.00901878	17.2134	86.442	-3.55422	0.00352778	0.0147411	true	false	FALSE
hsa-miR-497	ZNF691	0.00146589	0.00477364	-1.64699	-4.10454	0.00124254	0.0086048	false	false	false	false	223.087	173.113	3.21385	0.00678429	0.0247103	17.2134	86.442	-3.55422	0.00352778	0.0147411	true	false	FALSE
hsa-miR-92b	ADAM10	0.257026	0.100444	1.22415	3.56836	0.00343357	0.0175315	false	false	false	false	1504.73	1910.27	-2.8774	0.012958	0.0396942	179.435	52.5836	2.92741	0.0117718	0.0362448	true	false	FALSE
hsa-miR-92b	ARID1B	0.17492	0.0642298	1.24763	3.46442	0.00419053	0.0202109	false	false	false	false	1858.51	2312.28	-3.44825	0.0043226	0.0178499	179.435	52.5836	2.92741	0.0117718	0.0362448	true	false	FALSE
hsa-miR-92b	COPS2	0.169995	0.059191	1.27278	2.86081	0.0133767	0.0464838	false	false	false	false	1662.72	2021.3	-2.83119	0.0141582	0.0422722	179.435	52.5836	2.92741	0.0117718	0.0362448	true	false	FALSE
hsa-miR-92b	CREB3L2	0.325585	0.162777	0.937277	3.66648	0.00284636	0.0153347	false	true	false	false	2597.06	3676.22	-3.60203	0.00321934	0.0146031	179.435	52.5836	2.92741	0.0117718	0.0362448	true	false	FALSE
hsa-miR-92b	DDX3X	0.461403	0.240797	0.894209	4.06956	0.00132676	0.0090115	false	false	false	false	6767.78	10002.4	-7.6023	3.8903e-06	0.000257777	179.435	52.5836	2.92741	0.0117718	0.0362448	true	false	FALSE
hsa-miR-92b	GCFC1	0.0298583	0.0137554	0.973364	3.10248	0.00840657	0.033176	false	false	false	false	436.388	608.924	-4.39953	0.000718281	0.00538023	179.435	52.5836	2.92741	0.0117718	0.0362448	true	false	FALSE
hsa-miR-92b	GPATCH8	0.107846	0.0412649	1.18993	3.19656	0.00701384	0.0290976	false	false	false	false	1207.23	1541.68	-2.87818	0.0129386	0.039663	179.435	52.5836	2.92741	0.0117718	0.0362448	true	false	FALSE
hsa-miR-92b	H3F3B	0.587001	0.32508	0.831481	5.6215	8.31855e-05	0.00142871	false	false	false	false	10896.5	15444.9	-3.24903	0.00634008	0.02352	179.435	52.5836	2.92741	0.0117718	0.0362448	true	false	FALSE
hsa-miR-92b	HIPK1	0.0388632	0.0160779	1.17105	3.08024	0.00877423	0.0341818	false	false	false	false	1785.73	2134.71	-2.91129	0.0121418	0.0378947	179.435	52.5836	2.92741	0.0117718	0.0362448	true	false	FALSE
hsa-miR-92b	ITM2B	0.131924	0.084575	0.669954	2.87182	0.0130972	0.0457354	false	false	false	false	9600.5	14872.3	-5.30059	0.00014372	0.002	179.435	52.5836	2.92741	0.0117718	0.0362448	true	false	FALSE
hsa-miR-92b	LHFPL2	0.300883	0.142163	1.02552	3.79824	0.00221471	0.0128941	false	false	false	false	1554.34	2418.94	-3.12424	0.00806171	0.0281141	179.435	52.5836	2.92741	0.0117718	0.0362448	true	false	FALSE
hsa-miR-92b	MKL2	0.119458	0.0494846	1.1715	3.03382	0.00959397	0.0364486	false	false	false	false	2214.36	2837.6	-3.07241	0.0089075	0.0301965	179.435	52.5836	2.92741	0.0117718	0.0362448	true	false	FALSE
hsa-miR-92b	MORC3	0.10906	0.0447369	1.13576	3.05279	0.00925025	0.035484	false	false	false	false	736.222	988.73	-4.61817	0.000481537	0.00418141	179.435	52.5836	2.92741	0.0117718	0.0362448	true	false	FALSE
hsa-miR-92b	NCOA1	0.152556	0.0630596	1.0443	2.90335	0.0123283	0.0437895	false	true	false	false	1772.22	2506.91	-4.56564	0.000529813	0.00442461	179.435	52.5836	2.92741	0.0117718	0.0362448	true	false	FALSE
hsa-miR-92b	NIPBL	0.173924	0.0670718	1.18705	3.07911	0.00879339	0.0342332	false	false	false	false	2060.6	2635.45	-2.7703	0.0159083	0.0460619	179.435	52.5836	2.92741	0.0117718	0.0362448	true	false	FALSE
hsa-miR-92b	PHF3	0.145574	0.0593621	1.09604	2.94295	0.0114256	0.0413823	false	false	false	false	2168.26	2922.22	-3.76311	0.00236767	0.0118714	179.435	52.5836	2.92741	0.0117718	0.0362448	true	false	FALSE
hsa-miR-92b	PLEKHM1	0.0610562	0.0253264	1.19563	3.08113	0.00875922	0.0341416	false	false	false	false	706.682	871.083	-2.75956	0.0162384	0.046735	179.435	52.5836	2.92741	0.0117718	0.0362448	true	false	FALSE
hsa-miR-92b	PPP1R12A	0.124873	0.0512499	1.117	3.33555	0.00536779	0.0240244	false	false	false	false	1330.1	1860.42	-3.45493	0.00426755	0.0176904	179.435	52.5836	2.92741	0.0117718	0.0362448	true	false	FALSE
hsa-miR-92b	RBL2	0.147964	0.0702725	0.940072	2.81833	0.0145114	0.0493607	false	false	false	false	1818.24	2752.37	-4.23173	0.000979928	0.00660493	179.435	52.5836	2.92741	0.0117718	0.0362448	true	false	FALSE
hsa-miR-92b	RPL15	0.729892	0.522999	0.475911	3.49124	0.00398034	0.0194891	false	false	false	false	17126.6	28283.5	-2.95799	0.0111001	0.0353902	179.435	52.5836	2.92741	0.0117718	0.0362448	true	false	FALSE
hsa-miR-92b	SDC3	0.167618	0.075984	0.957483	2.88717	0.0127173	0.0447889	false	false	false	false	2542.64	3816.79	-3.93722	0.00170212	0.00950137	179.435	52.5836	2.92741	0.0117718	0.0362448	true	false	FALSE
hsa-miR-92b	SKI	0.173812	0.0761243	1.08913	3.09002	0.00861057	0.0337432	false	false	false	false	2055.74	2914.28	-6.00824	4.38672e-05	0.00102683	179.435	52.5836	2.92741	0.0117718	0.0362448	true	false	FALSE
hsa-miR-92b	SLC25A36	0.0995179	0.0425984	1.13671	3.21427	0.00677882	0.0283778	false	false	false	false	1187.76	1596.9	-2.87491	0.0130198	0.0398012	179.435	52.5836	2.92741	0.0117718	0.0362448	true	false	FALSE
hsa-miR-92b	SP1	0.226451	0.0873099	1.24237	3.81248	0.00215564	0.0126363	false	false	false	false	3293.64	3972.71	-2.99064	0.0104248	0.0339635	179.435	52.5836	2.92741	0.0117718	0.0362448	true	false	FALSE
hsa-miR-92b	STAG2	0.137013	0.0555074	1.15072	3.41673	0.0045923	0.0215307	false	false	false	false	2775.94	3514.16	-3.09137	0.0085883	0.0294036	179.435	52.5836	2.92741	0.0117718	0.0362448	true	false	FALSE
hsa-miR-92b	STX17	0.0565492	0.0216942	1.17161	3.09546	0.0085209	0.0335189	false	false	false	false	873.729	1111.08	-4.00692	0.0014925	0.00875182	179.435	52.5836	2.92741	0.0117718	0.0362448	true	false	FALSE
hsa-miR-92b	TAF1	0.0967703	0.0382648	1.18364	3.10563	0.00835567	0.0330301	false	false	false	false	1188.35	1519.37	-3.39603	0.00477863	0.0191189	179.435	52.5836	2.92741	0.0117718	0.0362448	true	false	FALSE
hsa-miR-92b	TECPR2	0.138055	0.0655348	0.948437	3.00388	0.0101627	0.0379844	false	false	false	false	653.932	1024.34	-5.32375	0.000138094	0.00195456	179.435	52.5836	2.92741	0.0117718	0.0362448	true	false	FALSE
hsa-miR-92b	VCL	0.295464	0.138872	0.955774	3.38084	0.00492016	0.0226376	false	false	false	false	3976.05	5977.01	-4.82803	0.000329857	0.00331164	179.435	52.5836	2.92741	0.0117718	0.0362448	true	false	FALSE
hsa-miR-93	AEBP2	0.269795	0.216341	0.275941	3.28096	0.0059622	0.0258911	false	false	false	false	495.613	711.52	-4.71291	0.000405657	0.00376951	3516.91	1878.15	4.45631	0.000647084	0.00420604	true	false	FALSE
hsa-miR-93	AKAP11	0.780076	0.734039	0.0890258	3.82836	0.00209164	0.0123727	false	false	false	false	1322.13	1851.82	-3.48163	0.00405439	0.017078	3516.91	1878.15	4.45631	0.000647084	0.00420604	true	false	FALSE
hsa-miR-93	APP	0.688734	0.673873	0.0315204	3.00269	0.010186	0.0380574	false	false	false	false	20301.4	44601.1	-5.55425	9.3174e-05	0.00159563	3516.91	1878.15	4.45631	0.000647084	0.00420604	true	false	FALSE
hsa-miR-93	ATG2B	0.733179	0.601033	0.273789	3.91503	0.00177498	0.0110196	false	false	false	false	929.685	1230.44	-2.81832	0.0145117	0.0431047	3516.91	1878.15	4.45631	0.000647084	0.00420604	true	false	FALSE
hsa-miR-93	CEP120	0.427316	0.318585	0.373563	2.8815	0.0128563	0.0451392	false	false	false	false	493.661	646.596	-2.77037	0.0159062	0.0460619	3516.91	1878.15	4.45631	0.000647084	0.00420604	true	false	FALSE
hsa-miR-93	CEP57	0.573693	0.438041	0.365491	3.6169	0.00312908	0.0163794	false	false	false	false	713.039	925.504	-4.21641	0.00100827	0.00671715	3516.91	1878.15	4.45631	0.000647084	0.00420604	true	false	FALSE
hsa-miR-93	CMPK1	0.770363	0.738686	0.0604778	2.86723	0.0132131	0.04607	false	false	false	false	2873.57	3989.8	-4.42655	0.000683438	0.00519606	3516.91	1878.15	4.45631	0.000647084	0.00420604	true	false	FALSE
hsa-miR-93	CRK	0.676274	0.530149	0.32976	3.53583	0.00365427	0.0183196	false	false	false	false	1006.39	1265.68	-3.23426	0.0065229	0.0239786	3516.91	1878.15	4.45631	0.000647084	0.00420604	true	false	FALSE
hsa-miR-93	DDX5	0.912095	0.89729	0.0236233	6.72922	1.40629e-05	0.000452855	false	true	false	false	10357.8	13789.3	-3.40752	0.00467433	0.0188335	3516.91	1878.15	4.45631	0.000647084	0.00420604	true	false	FALSE
hsa-miR-93	DYRK1A	0.716134	0.627648	0.177484	3.84206	0.002038	0.0121499	false	false	false	false	1559.88	1945.64	-3.42114	0.00455355	0.0184411	3516.91	1878.15	4.45631	0.000647084	0.00420604	true	false	FALSE
hsa-miR-93	EEA1	0.517061	0.407444	0.35844	3.277	0.00600783	0.0260206	false	false	false	false	693.996	1023.61	-3.05144	0.00927419	0.0311818	3516.91	1878.15	4.45631	0.000647084	0.00420604	true	false	FALSE
hsa-miR-93	EIF2C1	0.711668	0.546302	0.363572	4.28604	0.000885897	0.00677854	false	false	false	false	1015.53	1189.5	-4.70937	0.000408253	0.00377851	3516.91	1878.15	4.45631	0.000647084	0.00420604	true	false	FALSE
hsa-miR-93	ERC1	0.823224	0.705659	0.214857	3.43099	0.00446827	0.0211228	false	false	false	false	1372.62	1722.7	-2.91961	0.0119495	0.03746	3516.91	1878.15	4.45631	0.000647084	0.00420604	true	false	FALSE
hsa-miR-93	FAM190B	0.774402	0.670473	0.189032	3.27858	0.0059896	0.0259723	false	false	false	false	1037.28	1529.48	-8.17141	1.77163e-06	0.000170355	3516.91	1878.15	4.45631	0.000647084	0.00420604	true	false	FALSE
hsa-miR-93	FBXW11	0.928948	0.845344	0.136738	4.969	0.000256647	0.00295265	false	false	false	false	1184.57	1367.33	-3.31939	0.00553732	0.0212457	3516.91	1878.15	4.45631	0.000647084	0.00420604	true	false	FALSE
hsa-miR-93	GAB1	0.632523	0.49712	0.32625	3.69763	0.00268211	0.0147194	false	false	false	false	740.815	991.429	-2.9764	0.0107143	0.0345666	3516.91	1878.15	4.45631	0.000647084	0.00420604	true	false	FALSE
hsa-miR-93	HBP1	0.741558	0.695482	0.0906881	3.32941	0.00543156	0.0242264	false	false	false	false	2482.36	3173.2	-3.24588	0.00637863	0.0236223	3516.91	1878.15	4.45631	0.000647084	0.00420604	true	false	FALSE
hsa-miR-93	INO80	0.537751	0.408011	0.358007	3.15254	0.00763429	0.0309356	false	false	false	false	763.926	960.546	-3.90492	0.00180927	0.009889	3516.91	1878.15	4.45631	0.000647084	0.00420604	true	false	FALSE
hsa-miR-93	IP6K1	0.505333	0.428838	0.190551	2.81747	0.0145354	0.0494275	false	false	false	false	1286.38	1589.35	-3.40641	0.00468425	0.0188451	3516.91	1878.15	4.45631	0.000647084	0.00420604	true	false	FALSE
hsa-miR-93	IQSEC1	0.905431	0.867327	0.0621211	3.19711	0.00700652	0.0290773	false	false	false	false	1697.61	2232.89	-3.53187	0.00368207	0.0159866	3516.91	1878.15	4.45631	0.000647084	0.00420604	true	false	FALSE
hsa-miR-93	JAK1	0.901174	0.883814	0.0279302	4.28746	0.000883564	0.00676904	false	true	false	false	4960.07	6492.73	-4.51074	0.000585672	0.00470175	3516.91	1878.15	4.45631	0.000647084	0.00420604	true	false	FALSE
hsa-miR-93	KIAA2018	0.597551	0.476981	0.31337	2.86256	0.0133319	0.0463696	false	false	false	false	675.74	969.465	-2.84961	0.0136673	0.0411932	3516.91	1878.15	4.45631	0.000647084	0.00420604	true	false	FALSE
hsa-miR-93	MECP2	0.65533	0.569464	0.195317	3.78453	0.0022732	0.0131317	false	false	false	false	1427.36	1880.03	-4.65819	0.000447824	0.00400708	3516.91	1878.15	4.45631	0.000647084	0.00420604	true	false	FALSE
hsa-miR-93	MKLN1	0.795857	0.690131	0.202071	4.45374	0.000650146	0.00547576	false	false	false	false	1604.63	2056.73	-3.03446	0.00958229	0.0319064	3516.91	1878.15	4.45631	0.000647084	0.00420604	true	false	FALSE
hsa-miR-93	NIN	0.199936	0.162077	0.319203	3.05184	0.00926709	0.0355333	false	true	false	false	1096.17	1265.87	-2.96646	0.0109209	0.0349843	3516.91	1878.15	4.45631	0.000647084	0.00420604	true	false	FALSE
hsa-miR-93	NR2C2	0.688005	0.585611	0.215752	2.84599	0.0137623	0.0474292	false	false	false	false	881.181	1335.87	-4.85761	0.000312868	0.00318941	3516.91	1878.15	4.45631	0.000647084	0.00420604	true	false	FALSE
hsa-miR-93	ORMDL3	0.894364	0.817925	0.127292	2.83826	0.0139677	0.0479626	false	false	false	false	2059.95	2876.59	-2.77102	0.0158866	0.0460456	3516.91	1878.15	4.45631	0.000647084	0.00420604	true	false	FALSE
hsa-miR-93	OXR1	0.62097	0.49343	0.330648	5.58102	8.90561e-05	0.00149121	false	false	false	false	1080.7	1305.48	-2.74931	0.0165597	0.0473416	3516.91	1878.15	4.45631	0.000647084	0.00420604	true	false	FALSE
hsa-miR-93	PHF1	0.574807	0.460899	0.282541	2.86672	0.013226	0.0460992	false	false	false	false	890.673	1165.4	-2.97534	0.010736	0.0345895	3516.91	1878.15	4.45631	0.000647084	0.00420604	true	false	FALSE
hsa-miR-93	PKN2	0.583098	0.4906	0.237854	3.65964	0.00288377	0.0154701	false	false	false	false	1028.83	1432.74	-3.60438	0.00320489	0.0145453	3516.91	1878.15	4.45631	0.000647084	0.00420604	true	false	FALSE
hsa-miR-93	PLEKHM1	0.609343	0.448017	0.431708	3.48575	0.0040225	0.0196322	false	false	false	false	706.682	871.083	-2.75956	0.0162384	0.046735	3516.91	1878.15	4.45631	0.000647084	0.00420604	true	false	FALSE
hsa-miR-93	SLC25A36	0.733675	0.62873	0.201532	3.19956	0.00697355	0.0289733	false	false	false	false	1187.76	1596.9	-2.87491	0.0130198	0.0398012	3516.91	1878.15	4.45631	0.000647084	0.00420604	true	false	FALSE
hsa-miR-93	SNTB2	0.86563	0.77284	0.156679	3.28427	0.00592429	0.0257807	false	false	false	false	786.296	1169.96	-2.92205	0.0118937	0.0373232	3516.91	1878.15	4.45631	0.000647084	0.00420604	true	false	FALSE
hsa-miR-93	SOS1	0.733639	0.634204	0.19257	3.20172	0.00694455	0.0288914	false	false	false	false	1199.05	1766.56	-4.0875	0.00128285	0.00791017	3516.91	1878.15	4.45631	0.000647084	0.00420604	true	false	FALSE
hsa-miR-93	SPRED1	0.672479	0.616627	0.12436	2.90371	0.0123199	0.0437661	false	false	false	false	912.698	1262.35	-2.91472	0.0120621	0.0377265	3516.91	1878.15	4.45631	0.000647084	0.00420604	true	false	FALSE
hsa-miR-93	TANC1	0.718493	0.607562	0.219514	3.15389	0.00761436	0.0308912	false	false	false	false	896.124	1278.48	-3.54277	0.00360601	0.0157997	3516.91	1878.15	4.45631	0.000647084	0.00420604	true	false	FALSE
hsa-miR-93	TBC1D15	0.741476	0.571828	0.373983	5.05264	0.00022142	0.00267609	false	false	false	false	1074.22	1258.93	-3.0079	0.0100844	0.0331935	3516.91	1878.15	4.45631	0.000647084	0.00420604	true	false	FALSE
hsa-miR-93	TGOLN2	0.904526	0.891693	0.0203934	2.91458	0.0120655	0.0430577	false	false	false	false	6295.63	8544.15	-4.15932	0.00112154	0.00725293	3516.91	1878.15	4.45631	0.000647084	0.00420604	true	false	FALSE
hsa-miR-93	TNKS2	0.830761	0.753554	0.137157	3.19741	0.00700241	0.0290647	false	false	false	false	1371.27	1993.82	-3.12548	0.00804245	0.0281045	3516.91	1878.15	4.45631	0.000647084	0.00420604	true	false	FALSE
hsa-miR-93	TNRC6A	0.634029	0.51689	0.284375	3.26236	0.00617944	0.0265314	false	false	false	false	1020.71	1367.09	-3.39874	0.00475381	0.0190373	3516.91	1878.15	4.45631	0.000647084	0.00420604	true	false	FALSE
hsa-miR-93	TOPORS	0.393566	0.296142	0.357387	3.54691	0.00357755	0.0180427	false	false	false	false	594.822	771.604	-4.03504	0.00141562	0.00842135	3516.91	1878.15	4.45631	0.000647084	0.00420604	true	false	FALSE
hsa-miR-93	TPRG1L	0.560373	0.472557	0.249326	3.58682	0.00331436	0.0170786	false	false	false	false	1515.86	1875.01	-4.81685	0.000336526	0.00334926	3516.91	1878.15	4.45631	0.000647084	0.00420604	true	false	FALSE
hsa-miR-93	TXNIP	0.98464	0.982624	0.00295743	4.96274	0.000259508	0.0029731	false	false	false	false	12454.8	51161.6	-4.24398	0.000957859	0.00651737	3516.91	1878.15	4.45631	0.000647084	0.00420604	true	false	FALSE
hsa-miR-93	UPF3A	0.357665	0.259961	0.379968	2.93021	0.0117087	0.0421126	false	false	false	false	484.926	627.184	-3.21754	0.00673627	0.0245751	3516.91	1878.15	4.45631	0.000647084	0.00420604	true	false	FALSE
hsa-miR-93	WAC	0.546617	0.517451	0.0790933	3.19693	0.00700887	0.029084	false	false	false	false	2922.96	3672.05	-4.83513	0.000325692	0.0032813	3516.91	1878.15	4.45631	0.000647084	0.00420604	true	false	FALSE
hsa-miR-93	WDFY3	0.552171	0.486002	0.183898	3.19802	0.00699418	0.029044	false	false	false	false	1398.58	1970.32	-3.37685	0.00495802	0.0196318	3516.91	1878.15	4.45631	0.000647084	0.00420604	true	false	FALSE
hsa-miR-93	WDR37	0.729075	0.603106	0.250586	2.81592	0.0145786	0.0495309	false	false	false	false	446.57	585.931	-3.661	0.00287628	0.0135242	3516.91	1878.15	4.45631	0.000647084	0.00420604	true	false	FALSE
hsa-miR-93	ZFYVE26	0.888658	0.762141	0.222795	4.23144	0.000980456	0.00727954	false	false	false	false	866.359	981.278	-2.77843	0.0156629	0.0454736	3516.91	1878.15	4.45631	0.000647084	0.00420604	true	false	FALSE
hsa-miR-93	ZRANB1	0.71295	0.595204	0.228507	2.96565	0.0109378	0.0400513	false	false	false	false	1056.58	1412.32	-5.69142	7.39837e-05	0.00143862	3516.91	1878.15	4.45631	0.000647084	0.00420604	true	false	FALSE
hsa-miR-96	ABI2	0.00916518	0.00249693	1.61461	3.49267	0.00396948	0.0194545	false	false	false	false	1277.9	1753.61	-2.76858	0.0159607	0.0461943	31.8805	7.46442	3.36708	0.00505208	0.0184717	true	false	FALSE
hsa-miR-96	ADCY6	0.116004	0.0344605	1.33066	3.22287	0.00666753	0.0280342	true	false	false	false	1603.58	2501.67	-4.50404	0.00059289	0.00473762	31.8805	7.46442	3.36708	0.00505208	0.0184717	true	false	FALSE
hsa-miR-96	AEBP2	0.00805743	0.00202958	1.48982	2.83171	0.0141441	0.0484197	false	false	false	false	495.613	711.52	-4.71291	0.000405657	0.00376951	31.8805	7.46442	3.36708	0.00505208	0.0184717	true	false	FALSE
hsa-miR-96	AMOTL2	0.0239989	0.00788025	1.21678	3.30442	0.00569907	0.0250727	false	false	false	false	1732.46	3043.05	-3.27549	0.00602526	0.0225767	31.8805	7.46442	3.36708	0.00505208	0.0184717	true	false	FALSE
hsa-miR-96	ARHGAP24	0.00360128	0.00121935	1.24744	2.92086	0.0119208	0.0426793	false	false	false	false	216.697	372.49	-2.84894	0.0136848	0.0412314	31.8805	7.46442	3.36708	0.00505208	0.0184717	true	false	FALSE
hsa-miR-96	ARHGEF12	0.157051	0.0433383	1.69385	3.84555	0.00202454	0.0120976	false	true	false	false	4435.91	6115.24	-3.34357	0.00528563	0.0205184	31.8805	7.46442	3.36708	0.00505208	0.0184717	true	false	FALSE
hsa-miR-96	ARHGEF7	0.0146079	0.00446618	1.32661	3.29104	0.00584762	0.025538	false	false	false	false	999.521	1628.87	-7.30343	5.9738e-06	0.000345358	31.8805	7.46442	3.36708	0.00505208	0.0184717	true	false	FALSE
hsa-miR-96	ARL4C	0.0112812	0.00508202	1.04652	3.63482	0.00302373	0.0159857	false	false	false	false	985.128	1876.39	-3.87429	0.00191724	0.010309	31.8805	7.46442	3.36708	0.00505208	0.0184717	true	false	FALSE
hsa-miR-96	BICD2	0.0102233	0.00269861	1.59301	3.48423	0.00403425	0.0196619	false	false	false	false	680.657	912.85	-3.09256	0.00856861	0.0293479	31.8805	7.46442	3.36708	0.00505208	0.0184717	true	false	FALSE
hsa-miR-96	BTBD3	0.00389868	0.00107292	1.4814	3.23184	0.00655334	0.0276725	false	false	false	false	679.282	991.948	-4.49004	0.000608282	0.00481594	31.8805	7.46442	3.36708	0.00505208	0.0184717	true	false	FALSE
hsa-miR-96	C10orf54	0.00881523	0.00353306	0.908665	2.93698	0.0115574	0.0417171	false	false	false	false	668.594	1465.23	-3.99627	0.00152272	0.00886866	31.8805	7.46442	3.36708	0.00505208	0.0184717	true	false	FALSE
hsa-miR-96	C14orf118	0.001404	0.000347503	1.64195	3.27568	0.00602312	0.02607	false	false	false	false	171.043	214.002	-3.10819	0.00831461	0.0287754	31.8805	7.46442	3.36708	0.00505208	0.0184717	true	false	FALSE
hsa-miR-96	C5orf41	0.00232922	0.000786174	1.14529	2.93428	0.0116174	0.0418779	false	false	false	false	398.472	708.818	-4.11026	0.00122928	0.0076732	31.8805	7.46442	3.36708	0.00505208	0.0184717	true	false	FALSE
hsa-miR-96	CBX6	0.00718538	0.00217865	1.42687	2.93412	0.0116211	0.041889	false	false	false	false	458.067	669.943	-3.34331	0.00528825	0.0205194	31.8805	7.46442	3.36708	0.00505208	0.0184717	true	false	FALSE
hsa-miR-96	CCDC88A	0.00603613	0.00183466	1.4916	3.75639	0.00239815	0.0136374	false	false	false	false	446.429	679.129	-2.99346	0.0103684	0.0338437	31.8805	7.46442	3.36708	0.00505208	0.0184717	true	false	FALSE
hsa-miR-96	CCND2	0.0134982	0.00497332	1.14756	3.83219	0.00207648	0.0123119	false	true	false	false	812.569	1475.67	-3.3504	0.0052167	0.0203495	31.8805	7.46442	3.36708	0.00505208	0.0184717	true	false	FALSE
hsa-miR-96	CNN3	0.0178343	0.00499004	1.57839	3.59183	0.00328277	0.0169571	false	false	false	false	3985.23	5225.72	-2.78795	0.0153803	0.0448193	31.8805	7.46442	3.36708	0.00505208	0.0184717	true	false	FALSE
hsa-miR-96	CREB3L2	0.0317021	0.00870626	1.50264	2.9748	0.0107473	0.039538	false	true	false	false	2597.06	3676.22	-3.60203	0.00321934	0.0146031	31.8805	7.46442	3.36708	0.00505208	0.0184717	true	false	FALSE
hsa-miR-96	CTDSP2	0.0658031	0.0213598	1.36089	3.81133	0.00216036	0.0126595	false	false	false	false	4705.85	8097.54	-7.4764	4.65431e-06	0.000296057	31.8805	7.46442	3.36708	0.00505208	0.0184717	true	false	FALSE
hsa-miR-96	CTNND1	0.124963	0.0341676	1.7163	3.88647	0.00187351	0.0114505	false	false	false	false	7807.67	10684.8	-2.71684	0.0176187	0.0495324	31.8805	7.46442	3.36708	0.00505208	0.0184717	true	false	FALSE
hsa-miR-96	DMXL1	0.0132916	0.00386561	1.3332	3.01682	0.00991297	0.0373105	false	false	false	false	823.339	1314.79	-4.16885	0.00110175	0.00716551	31.8805	7.46442	3.36708	0.00505208	0.0184717	true	false	FALSE
hsa-miR-96	DOCK1	0.0252489	0.00679026	1.36981	3.42225	0.00454389	0.0213742	false	false	false	false	1877.03	2877.34	-5.11068	0.000199965	0.00239236	31.8805	7.46442	3.36708	0.00505208	0.0184717	true	false	FALSE
hsa-miR-96	DUSP22	0.00842084	0.00253246	1.46612	3.88603	0.00187511	0.0114541	false	false	false	false	608.329	926.301	-3.19704	0.00700737	0.0253511	31.8805	7.46442	3.36708	0.00505208	0.0184717	true	false	FALSE
hsa-miR-96	EEA1	0.0116818	0.00297436	1.55262	3.02539	0.0097509	0.0368537	false	false	false	false	693.996	1023.61	-3.05144	0.00927419	0.0311818	31.8805	7.46442	3.36708	0.00505208	0.0184717	true	false	FALSE
hsa-miR-96	EIF2C1	0.0145808	0.00349051	1.80065	3.80776	0.00217505	0.0127241	false	false	false	false	1015.53	1189.5	-4.70937	0.000408253	0.00377851	31.8805	7.46442	3.36708	0.00505208	0.0184717	true	false	FALSE
hsa-miR-96	EIF5	0.154238	0.0344312	1.8625	3.64832	0.00294679	0.0157036	false	false	false	false	4178.16	5042.66	-2.77996	0.0156173	0.0453718	31.8805	7.46442	3.36708	0.00505208	0.0184717	true	false	FALSE
hsa-miR-96	ERLIN1	0.0173039	0.00385626	1.76614	3.17822	0.00726594	0.0298664	false	false	false	false	1030.39	1239.08	-2.75086	0.0165108	0.0472406	31.8805	7.46442	3.36708	0.00505208	0.0184717	true	false	FALSE
hsa-miR-96	ETF1	0.0411992	0.00896353	1.83854	3.77113	0.00233182	0.0133553	false	false	false	false	2914.2	3444.59	-3.04523	0.00938569	0.0314096	31.8805	7.46442	3.36708	0.00505208	0.0184717	true	false	FALSE
hsa-miR-96	FAM171A1	0.00496542	0.001871	0.845317	2.83104	0.0141624	0.048474	false	false	false	false	344.597	768.333	-4.85003	0.000317132	0.00321008	31.8805	7.46442	3.36708	0.00505208	0.0184717	true	false	FALSE
hsa-miR-96	FAM43A	0.00297309	0.000788776	1.42102	3.2017	0.00694488	0.0288914	false	false	false	false	189.318	299.5	-3.35306	0.00519007	0.0202822	31.8805	7.46442	3.36708	0.00505208	0.0184717	true	false	FALSE
hsa-miR-96	FAM53C	0.0132422	0.00388741	1.49527	3.79822	0.00221483	0.0128941	false	false	false	false	965.129	1391.94	-3.88236	0.00188815	0.0102164	31.8805	7.46442	3.36708	0.00505208	0.0184717	true	false	FALSE
hsa-miR-96	FBXO33	0.00340403	0.000939353	1.43805	3.08144	0.008754	0.0341283	false	false	false	false	233.907	335.787	-3.53654	0.00364926	0.0158922	31.8805	7.46442	3.36708	0.00505208	0.0184717	true	false	FALSE
hsa-miR-96	FBXW11	0.0230994	0.00493172	1.83139	3.77255	0.00232553	0.0133364	false	false	false	false	1184.57	1367.33	-3.31939	0.00553732	0.0212457	31.8805	7.46442	3.36708	0.00505208	0.0184717	true	false	FALSE
hsa-miR-96	FOXO1	0.0126274	0.00592668	0.755418	3.00498	0.0101412	0.0379214	true	false	false	false	676.153	1737.26	-5.07568	0.000212629	0.00248183	31.8805	7.46442	3.36708	0.00505208	0.0184717	true	false	FALSE
hsa-miR-96	FYCO1	0.0253079	0.00628941	1.52021	3.13608	0.00788006	0.031642	false	false	false	false	1536.95	2181.63	-4.2427	0.000960132	0.00652769	31.8805	7.46442	3.36708	0.00505208	0.0184717	true	false	FALSE
hsa-miR-96	GNAQ	0.0795878	0.0173387	1.64883	3.14274	0.00777961	0.0313511	false	true	false	false	1975.85	2603.99	-2.98628	0.0105127	0.034198	31.8805	7.46442	3.36708	0.00505208	0.0184717	true	false	FALSE
hsa-miR-96	GPHN	0.00367706	0.00104895	1.45034	2.87702	0.0129673	0.0454153	false	true	false	false	306.795	426.987	-2.76231	0.0161535	0.0465994	31.8805	7.46442	3.36708	0.00505208	0.0184717	true	false	FALSE
hsa-miR-96	GPR124	0.0187906	0.00758071	0.861409	3.26415	0.0061582	0.0264713	false	false	false	false	1241.04	2875.23	-4.34066	0.000800693	0.0058057	31.8805	7.46442	3.36708	0.00505208	0.0184717	true	false	FALSE
hsa-miR-96	IQSEC1	0.0286117	0.00703861	1.70649	3.72682	0.002537	0.0141563	false	false	false	false	1697.61	2232.89	-3.53187	0.00368207	0.0159866	31.8805	7.46442	3.36708	0.00505208	0.0184717	true	false	FALSE
hsa-miR-96	JMJD1C	0.0488892	0.0167621	1.1077	2.85141	0.0136201	0.0470839	false	false	false	false	1265.7	2550.11	-8.61551	9.84288e-07	0.000122931	31.8805	7.46442	3.36708	0.00505208	0.0184717	true	false	FALSE
hsa-miR-96	KCTD2	0.0138171	0.00371818	1.53544	3.45818	0.00424103	0.0203704	false	false	false	false	990.076	1333.11	-3.43186	0.00446078	0.0182023	31.8805	7.46442	3.36708	0.00505208	0.0184717	true	false	FALSE
hsa-miR-96	KCTD7	0.00395756	0.00112351	1.35759	2.8136	0.0146435	0.0496924	false	false	false	false	278.401	407.679	-3.65021	0.00293617	0.0137308	31.8805	7.46442	3.36708	0.00505208	0.0184717	true	false	FALSE
hsa-miR-96	KDM5A	0.0148681	0.00366905	1.62009	3.10643	0.00834289	0.0329925	false	true	false	false	1566.74	2071.52	-4.39176	0.000728639	0.00542012	31.8805	7.46442	3.36708	0.00505208	0.0184717	true	false	FALSE
hsa-miR-96	KIAA0240	0.0117909	0.00326125	1.42831	3.00654	0.010111	0.0378316	false	false	false	false	805.145	1212.49	-4.42836	0.000681172	0.00518341	31.8805	7.46442	3.36708	0.00505208	0.0184717	true	false	FALSE
hsa-miR-96	KIAA1217	0.048978	0.0142266	1.51458	3.2565	0.00624955	0.0267262	false	false	false	false	3115.6	4984.56	-3.15871	0.00754403	0.0268401	31.8805	7.46442	3.36708	0.00505208	0.0184717	true	false	FALSE
hsa-miR-96	KIAA2018	0.0130799	0.00323113	1.53647	3.07422	0.0088765	0.0344487	false	false	false	false	675.74	969.465	-2.84961	0.0136673	0.0411932	31.8805	7.46442	3.36708	0.00505208	0.0184717	true	false	FALSE
hsa-miR-96	KLF13	0.0166173	0.00682253	1.0576	3.55156	0.00354579	0.0179229	false	false	false	false	1281.64	2512.85	-4.28633	0.000885431	0.00618581	31.8805	7.46442	3.36708	0.00505208	0.0184717	true	false	FALSE
hsa-miR-96	LPHN2	0.00991373	0.0036305	1.0232	3.15278	0.00763075	0.0309259	false	false	false	false	769.917	1448.9	-4.39835	0.000719839	0.00538255	31.8805	7.46442	3.36708	0.00505208	0.0184717	true	false	FALSE
hsa-miR-96	LUZP1	0.0366044	0.010197	1.54318	3.80033	0.00220594	0.0128647	false	false	false	false	955.072	1393.24	-5.36899	0.000127756	0.00187509	31.8805	7.46442	3.36708	0.00505208	0.0184717	true	false	FALSE
hsa-miR-96	MAF	0.00961972	0.00350979	1.17886	3.39157	0.00481979	0.0223008	false	true	false	false	617.341	1246.11	-2.89121	0.0126191	0.0389888	31.8805	7.46442	3.36708	0.00505208	0.0184717	true	false	FALSE
hsa-miR-96	MAP3K3	0.0142105	0.00383733	1.57808	3.91211	0.00178484	0.0110629	false	false	false	false	835.153	1159.02	-2.83232	0.0141278	0.0421972	31.8805	7.46442	3.36708	0.00505208	0.0184717	true	false	FALSE
hsa-miR-96	MBNL1	0.0398351	0.0107614	1.46509	3.52579	0.00372526	0.0185933	false	false	false	false	2607.34	4071	-4.39426	0.000725295	0.0053999	31.8805	7.46442	3.36708	0.00505208	0.0184717	true	false	FALSE
hsa-miR-96	MKL2	0.0358196	0.00790156	1.71024	3.73733	0.00248674	0.0139687	false	false	false	false	2214.36	2837.6	-3.07241	0.0089075	0.0301965	31.8805	7.46442	3.36708	0.00505208	0.0184717	true	false	FALSE
hsa-miR-96	MTMR12	0.0190179	0.00551387	1.41624	3.23817	0.00647392	0.0274276	false	false	false	false	1378.17	2049.52	-4.50178	0.000595347	0.00475285	31.8805	7.46442	3.36708	0.00505208	0.0184717	true	false	FALSE
hsa-miR-96	MTMR3	0.0231634	0.00688569	1.50223	3.80019	0.00220654	0.0128664	false	false	false	false	1393.73	2008.38	-6.51724	1.95044e-05	0.000738526	31.8805	7.46442	3.36708	0.00505208	0.0184717	true	false	FALSE
hsa-miR-96	NIPBL	0.0403539	0.00885072	1.68835	3.39097	0.00482537	0.0223192	false	false	false	false	2060.6	2635.45	-2.7703	0.0159083	0.0460619	31.8805	7.46442	3.36708	0.00505208	0.0184717	true	false	FALSE
hsa-miR-96	NR1D2	0.0195375	0.00537162	1.28527	3.08349	0.00871949	0.0340349	false	false	false	false	1213.94	1960.67	-2.97882	0.0106644	0.0344831	31.8805	7.46442	3.36708	0.00505208	0.0184717	true	false	FALSE
hsa-miR-96	NUMB	0.0231294	0.00505675	1.72118	3.25679	0.00624605	0.0267193	false	false	false	false	1452.48	1801.61	-4.49351	0.000604433	0.00479428	31.8805	7.46442	3.36708	0.00505208	0.0184717	true	false	FALSE
hsa-miR-96	OBFC1	0.00604639	0.00154468	1.57107	3.26577	0.00613901	0.0264156	false	false	false	false	547.892	732.05	-3.85724	0.00198015	0.0105282	31.8805	7.46442	3.36708	0.00505208	0.0184717	true	false	FALSE
hsa-miR-96	OGT	0.0483074	0.0128663	1.45886	2.96129	0.01103	0.0403155	false	false	false	false	2316.75	3696.69	-3.17452	0.00731793	0.0262216	31.8805	7.46442	3.36708	0.00505208	0.0184717	true	false	FALSE
hsa-miR-96	PKN2	0.015657	0.00391325	1.56305	3.25192	0.00630486	0.026898	false	false	false	false	1028.83	1432.74	-3.60438	0.00320489	0.0145453	31.8805	7.46442	3.36708	0.00505208	0.0184717	true	false	FALSE
hsa-miR-96	PLEKHM1	0.0137059	0.00319156	1.71416	3.22581	0.00662981	0.0279252	false	false	false	false	706.682	871.083	-2.75956	0.0162384	0.046735	31.8805	7.46442	3.36708	0.00505208	0.0184717	true	false	FALSE
hsa-miR-96	PODXL	0.0421399	0.0121305	1.21454	3.19513	0.00703329	0.0291539	false	false	false	false	2838.21	4789.89	-3.36721	0.00505082	0.0198485	31.8805	7.46442	3.36708	0.00505208	0.0184717	true	false	FALSE
hsa-miR-96	PPM1F	0.0201491	0.00874349	0.965986	3.69152	0.00271357	0.0148244	false	false	false	false	588.561	1252.05	-8.69865	8.83872e-07	0.00012178	31.8805	7.46442	3.36708	0.00505208	0.0184717	true	false	FALSE
hsa-miR-96	PPP1R12A	0.0208909	0.0053092	1.56953	3.28296	0.00593924	0.0258276	false	false	false	false	1330.1	1860.42	-3.45493	0.00426755	0.0176904	31.8805	7.46442	3.36708	0.00505208	0.0184717	true	false	FALSE
hsa-miR-96	PPP3CA	0.0135156	0.00461516	1.31713	3.9359	0.00170637	0.0107191	false	false	false	false	1060.91	1660.39	-4.79656	0.000348986	0.00342571	31.8805	7.46442	3.36708	0.00505208	0.0184717	true	false	FALSE
hsa-miR-96	PRKAR1A	0.117057	0.0259679	1.81416	3.94783	0.00166835	0.0105524	false	true	false	false	5945.2	7370.56	-3.54075	0.00361998	0.0158164	31.8805	7.46442	3.36708	0.00505208	0.0184717	true	false	FALSE
hsa-miR-96	PSKH1	0.00354644	0.00111171	1.50509	3.94704	0.00167085	0.0105618	false	false	false	false	687.215	938.791	-3.80052	0.00220517	0.0112799	31.8805	7.46442	3.36708	0.00505208	0.0184717	true	false	FALSE
hsa-miR-96	QKI	0.0247238	0.00759984	1.36223	3.67619	0.00279408	0.0151309	false	false	false	false	1597.93	2689.83	-3.45062	0.00430301	0.0178032	31.8805	7.46442	3.36708	0.00505208	0.0184717	true	false	FALSE
hsa-miR-96	RABGAP1	0.0221843	0.00582749	1.61341	3.32958	0.00542984	0.0242226	false	false	false	false	1503.55	2040.71	-6.08933	3.8461e-05	0.000988964	31.8805	7.46442	3.36708	0.00505208	0.0184717	true	false	FALSE
hsa-miR-96	RERE	0.0417931	0.0123299	1.33542	3.06651	0.00900908	0.0348323	false	false	false	false	2759.68	4649.3	-5.18131	0.000176749	0.00224892	31.8805	7.46442	3.36708	0.00505208	0.0184717	true	false	FALSE
hsa-miR-96	REV1	0.0104853	0.00312425	1.35818	3.133	0.00792679	0.0317713	false	false	false	false	569.013	885.917	-6.59144	1.73823e-05	0.000686841	31.8805	7.46442	3.36708	0.00505208	0.0184717	true	false	FALSE
hsa-miR-96	RICTOR	0.0238872	0.00674824	1.38106	3.51193	0.00382553	0.018946	false	false	false	false	659.77	992.569	-3.13517	0.00789376	0.0277763	31.8805	7.46442	3.36708	0.00505208	0.0184717	true	false	FALSE
hsa-miR-96	SAP30L	0.0155264	0.00448858	1.347	3.29368	0.00581807	0.0254365	false	false	false	false	992.645	1602.36	-4.72704	0.000395447	0.00370661	31.8805	7.46442	3.36708	0.00505208	0.0184717	true	false	FALSE
hsa-miR-96	SBDS	0.0272409	0.00753327	1.50666	3.56107	0.00348182	0.0177071	false	true	false	false	1889.21	2844.59	-5.5564	9.28361e-05	0.00159301	31.8805	7.46442	3.36708	0.00505208	0.0184717	true	false	FALSE
hsa-miR-96	SH3BP5	0.0559826	0.0150535	1.41317	3.15074	0.00766069	0.0310114	false	false	false	false	1376.24	2295.49	-4.58401	0.000512386	0.00432822	31.8805	7.46442	3.36708	0.00505208	0.0184717	true	false	FALSE
hsa-miR-96	SLC25A25	0.00559967	0.00234186	1.23505	3.00199	0.0101999	0.0380986	false	false	false	false	633.524	1146.78	-2.87065	0.0131267	0.0400402	31.8805	7.46442	3.36708	0.00505208	0.0184717	true	false	FALSE
hsa-miR-96	SOS1	0.0175307	0.0049093	1.5017	3.38403	0.00489013	0.022536	false	false	false	false	1199.05	1766.56	-4.0875	0.00128285	0.00791017	31.8805	7.46442	3.36708	0.00505208	0.0184717	true	false	FALSE
hsa-miR-96	SPEN	0.0386733	0.0101156	1.54767	3.34231	0.00529847	0.023808	false	false	false	false	2137.76	3142.16	-5.7388	6.83592e-05	0.00137903	31.8805	7.46442	3.36708	0.00505208	0.0184717	true	false	FALSE
hsa-miR-96	SPRED1	0.00628392	0.00160616	1.53693	3.43902	0.00439992	0.0209031	false	false	false	false	912.698	1262.35	-2.91472	0.0120621	0.0377265	31.8805	7.46442	3.36708	0.00505208	0.0184717	true	false	FALSE
hsa-miR-96	SYNE2	0.0407902	0.0147969	1.05237	2.83408	0.0140802	0.0482582	false	false	false	false	2780.34	5736.85	-6.82567	1.21423e-05	0.000539145	31.8805	7.46442	3.36708	0.00505208	0.0184717	true	false	FALSE
hsa-miR-96	TEAD1	0.0254415	0.00745839	1.43339	3.55439	0.00352661	0.017855	false	false	false	false	1685.9	2585.25	-3.62124	0.00310324	0.0142643	31.8805	7.46442	3.36708	0.00505208	0.0184717	true	false	FALSE
hsa-miR-96	TNRC6A	0.015583	0.00380176	1.642	3.3536	0.00518468	0.0234588	false	false	false	false	1020.71	1367.09	-3.39874	0.00475381	0.0190373	31.8805	7.46442	3.36708	0.00505208	0.0184717	true	false	FALSE
hsa-miR-96	TOPORS	0.00783714	0.00197717	1.61713	3.57751	0.00337395	0.0172984	false	false	false	false	594.822	771.604	-4.03504	0.00141562	0.00842135	31.8805	7.46442	3.36708	0.00505208	0.0184717	true	false	FALSE
hsa-miR-96	TRIM56	0.00186164	0.000524399	1.56003	3.94155	0.00168825	0.0106368	false	false	false	false	333.532	440.342	-2.97924	0.0106559	0.0344685	31.8805	7.46442	3.36708	0.00505208	0.0184717	true	false	FALSE
hsa-miR-96	TRIM66	0.0027672	0.00101954	1.05889	3.04285	0.0094288	0.0359992	false	false	false	false	220.005	388.43	-4.29703	0.000868031	0.00611383	31.8805	7.46442	3.36708	0.00505208	0.0184717	true	false	FALSE
hsa-miR-96	TSC22D3	0.0640667	0.0187895	1.57142	3.58254	0.00334164	0.0171776	false	false	false	false	3736.67	6067.4	-3.11723	0.00817122	0.0283896	31.8805	7.46442	3.36708	0.00505208	0.0184717	true	false	FALSE
hsa-miR-96	UBR1	0.0117102	0.00286365	1.62501	2.99531	0.0103316	0.0384547	false	false	false	false	750.231	984.432	-2.71829	0.0175702	0.0494444	31.8805	7.46442	3.36708	0.00505208	0.0184717	true	false	FALSE
hsa-miR-96	UNKL	0.00390718	0.0011834	1.50402	3.85686	0.0019816	0.0119203	false	false	false	false	290.862	405.118	-4.13269	0.00117877	0.00747537	31.8805	7.46442	3.36708	0.00505208	0.0184717	true	false	FALSE
hsa-miR-96	VAMP3	0.0842103	0.0177885	1.81859	3.74941	0.00243023	0.0137625	false	false	false	false	2226.64	2796.27	-2.75981	0.0162308	0.0467285	31.8805	7.46442	3.36708	0.00505208	0.0184717	true	false	FALSE
hsa-miR-96	VCL	0.0570006	0.0161937	1.53417	3.84469	0.00202784	0.012109	false	false	false	false	3976.05	5977.01	-4.82803	0.000329857	0.00331164	31.8805	7.46442	3.36708	0.00505208	0.0184717	true	false	FALSE
hsa-miR-96	WASF2	0.0564446	0.0173234	1.37929	3.63649	0.00301413	0.0159507	false	false	false	false	3900.96	6428.15	-10.3404	1.21855e-07	6.8217e-05	31.8805	7.46442	3.36708	0.00505208	0.0184717	true	false	FALSE
hsa-miR-96	WDR82	0.052483	0.0121511	1.70472	3.51352	0.00381386	0.0189126	false	false	false	false	2859.98	3742.68	-4.78572	0.000355841	0.00346352	31.8805	7.46442	3.36708	0.00505208	0.0184717	true	false	FALSE
hsa-miR-96	ZAK	0.0249318	0.00804742	1.13619	3.0426	0.00943328	0.0360027	false	false	false	false	1628.35	3050.57	-3.81742	0.00213551	0.011115	31.8805	7.46442	3.36708	0.00505208	0.0184717	true	false	FALSE
hsa-miR-96	ZBTB40	0.0104911	0.0028472	1.62145	3.368	0.00504311	0.0230379	false	false	false	false	747.566	977.574	-2.96325	0.0109885	0.0351223	31.8805	7.46442	3.36708	0.00505208	0.0184717	true	false	FALSE
hsa-miR-96	ZDHHC17	0.00722511	0.00204026	1.33379	3.25784	0.00623345	0.0266965	false	false	false	false	479.377	755.645	-4.15468	0.00113129	0.00728863	31.8805	7.46442	3.36708	0.00505208	0.0184717	true	false	FALSE
hsa-miR-96	ZFAND5	0.0569885	0.0187509	1.38312	3.45329	0.00428098	0.0205074	false	false	false	false	2951.48	5173.37	-3.92246	0.00175026	0.00967696	31.8805	7.46442	3.36708	0.00505208	0.0184717	true	false	FALSE
hsa-miR-96	ZFC3H1	0.00793321	0.00214754	1.48002	2.94755	0.011325	0.0411188	false	false	false	false	539.474	788.729	-3.86567	0.00194879	0.0104396	31.8805	7.46442	3.36708	0.00505208	0.0184717	true	false	FALSE
hsa-miR-96	ZFP36L1	0.03586	0.011835	1.28546	3.43031	0.00447412	0.0211406	false	false	false	false	6524.67	11453.5	-5.13287	0.000192348	0.00235688	31.8805	7.46442	3.36708	0.00505208	0.0184717	true	false	FALSE
hsa-miR-96	ZHX3	0.00825142	0.00333686	1.09243	3.4041	0.00470511	0.0219215	false	false	false	false	657.36	1234.53	-6.35411	2.51922e-05	0.000792625	31.8805	7.46442	3.36708	0.00505208	0.0184717	true	false	FALSE
hsa-miR-96	ZYG11B	0.0116845	0.0029965	1.65004	3.59905	0.00323775	0.0167881	false	false	false	false	849.095	1117.64	-3.98572	0.00155331	0.00897303	31.8805	7.46442	3.36708	0.00505208	0.0184717	true	false	FALSE

## Sheet: TableS2.2 thyroid cancer
miRNA	gene	avg_promise_tumor	avg_promise_normal	avg_promise_diff	promise_tstat	pval	qval	validated	oncogene	oncomir	oncopair	avg_gene_tumor	avg_gene_normal	gene_tstat	gene_pval	gene_qval	avg_miRNA_tumor	avg_miRNA_normal	miRNA_tstat	miRNA_pval	miRNA_qval	qualified	omim	Cancer gene hub (Zaman et al., 2013)
hsa-let-7b	ALKBH1	0.753513	0.813939	-0.126487	-3.65655	0.000558928	0.00157343	false	false	true	false	272.161	231.009	5.612	6.15587e-07	2.09509e-06	9940.88	13817.2	-4.23072	8.5472e-05	0.000254428	true	false	FALSE
hsa-let-7b	CEP164	0.901294	0.920525	-0.0322043	-3.32284	0.00156051	0.00393422	false	false	true	false	708.187	616.834	3.47953	0.000969844	0.00189353	9940.88	13817.2	-4.23072	8.5472e-05	0.000254428	true	false	FALSE
hsa-let-7b	E2F6	0.870478	0.923697	-0.0955967	-3.38131	0.00130855	0.00335376	true	false	true	false	339.131	288.787	3.79859	0.000355582	0.000749813	9940.88	13817.2	-4.23072	8.5472e-05	0.000254428	true	false	FALSE
hsa-let-7b	EIF2C4	0.768503	0.843766	-0.160202	-3.91487	0.000244028	0.000752694	false	false	true	false	247.959	214.14	3.42811	0.00113515	0.00218759	9940.88	13817.2	-4.23072	8.5472e-05	0.000254428	true	false	FALSE
hsa-let-7b	FBXO45	0.757902	0.812277	-0.113708	-3.80515	0.000348162	0.00103362	false	false	true	false	274.708	226.223	5.31525	1.8429e-06	5.73302e-06	9940.88	13817.2	-4.23072	8.5472e-05	0.000254428	true	false	FALSE
hsa-let-7b	LOC221710	0.586714	0.657204	-0.193374	-4.16166	0.000107845	0.000364204	false	false	true	false	195.855	173.056	3.84887	0.000302372	0.000645991	9940.88	13817.2	-4.23072	8.5472e-05	0.000254428	true	false	FALSE
hsa-let-7b	NEK3	0.59896	0.674071	-0.211765	-3.25518	0.00190917	0.00471558	false	false	true	false	146.356	124.111	3.2496	0.00194098	0.00361036	9940.88	13817.2	-4.23072	8.5472e-05	0.000254428	true	false	FALSE
hsa-let-7b	OTUD3	0.713921	0.768473	-0.119246	-4.11943	0.00012422	0.000413588	false	false	true	false	328.029	285.199	3.28816	0.00173094	0.00323855	9940.88	13817.2	-4.23072	8.5472e-05	0.000254428	true	false	FALSE
hsa-let-7c	CEP164	0.832984	0.888735	-0.112762	-3.67952	0.000519812	0.00147533	false	false	true	false	708.187	616.834	3.47953	0.000969844	0.00189353	5318.41	6742.87	-3.96233	0.00020894	0.000569028	true	false	FALSE
hsa-let-7c	DDX19B	0.928524	0.957733	-0.0493757	-3.25345	0.00191901	0.00473665	false	false	true	false	945.316	825.891	4.77963	1.27478e-05	3.45313e-05	5318.41	6742.87	-3.96233	0.00020894	0.000569028	true	false	FALSE
hsa-let-7c	EIF2C4	0.594176	0.668754	-0.2128	-3.37708	0.00132539	0.00339313	false	false	true	false	247.959	214.14	3.42811	0.00113515	0.00218759	5318.41	6742.87	-3.96233	0.00020894	0.000569028	true	false	FALSE
hsa-let-7c	ERO1L	0.766249	0.815656	-0.105399	-3.45953	0.00103124	0.00270819	false	false	true	false	588.75	495.619	3.4894	0.000940867	0.00184364	5318.41	6742.87	-3.96233	0.00020894	0.000569028	true	false	FALSE
hsa-let-7c	LOC221710	0.432166	0.494036	-0.244297	-3.39043	0.00127291	0.00327208	false	false	true	false	195.855	173.056	3.84887	0.000302372	0.000645991	5318.41	6742.87	-3.96233	0.00020894	0.000569028	true	false	FALSE
hsa-let-7c	MED8	0.84035	0.881362	-0.0789836	-3.2929	0.00170665	0.00426102	false	false	true	false	743.664	646.846	3.35345	0.0014234	0.00269713	5318.41	6742.87	-3.96233	0.00020894	0.000569028	true	false	FALSE
hsa-let-7c	NKIRAS2	0.802219	0.843474	-0.0827655	-3.39861	0.0012417	0.00319904	false	false	true	false	699.596	616.541	3.22483	0.00208836	0.00385537	5318.41	6742.87	-3.96233	0.00020894	0.000569028	true	false	FALSE
hsa-let-7c	OTUD3	0.58285	0.650552	-0.200758	-3.31594	0.00159309	0.00400835	false	false	true	false	328.029	285.199	3.28816	0.00173094	0.00323855	5318.41	6742.87	-3.96233	0.00020894	0.000569028	true	false	FALSE
hsa-let-7c	TTC31	0.71441	0.775836	-0.141716	-3.51446	0.000870907	0.00232707	false	false	true	false	447.637	399.897	4.26996	7.48373e-05	0.000177785	5318.41	6742.87	-3.96233	0.00020894	0.000569028	true	false	FALSE
hsa-let-7e	AMMECR1L	0.0016531	0.00121907	0.47309	6.81	6.59162e-09	5.56059e-08	false	false	true	false	529.976	583.687	-4.82135	1.09919e-05	3.02024e-05	3750.64	2262.21	6.33826	3.9932e-08	2.55565e-07	true	false	FALSE
hsa-let-7e	ANKRD28	0.772119	0.730248	0.0931763	3.4314	0.00112383	0.00292439	false	false	true	false	1285.82	1407.95	-3.20878	0.00218944	0.00402128	3750.64	2262.21	6.33826	3.9932e-08	2.55565e-07	true	false	FALSE
hsa-let-7e	CCDC76	0.375073	0.320203	0.265775	3.59616	0.000675623	0.00185822	false	false	true	false	276.212	314.972	-3.18476	0.00234931	0.0042884	3750.64	2262.21	6.33826	3.9932e-08	2.55565e-07	true	false	FALSE
hsa-let-7e	CHUK	0.498834	0.43788	0.191789	3.63614	0.00059602	0.00166317	false	false	true	false	447.544	507.375	-3.38132	0.00130849	0.00249256	3750.64	2262.21	6.33826	3.9932e-08	2.55565e-07	true	false	FALSE
hsa-let-7e	COIL	0.666328	0.582764	0.222285	3.88885	0.000265597	0.000811932	false	false	true	false	454.689	517.582	-5.53507	8.19175e-07	2.71086e-06	3750.64	2262.21	6.33826	3.9932e-08	2.55565e-07	true	false	FALSE
hsa-let-7e	CRBN	0.626741	0.571186	0.156294	4.41077	4.62627e-05	0.000169589	false	false	true	false	807.386	924.783	-5.55012	7.74694e-07	2.57852e-06	3750.64	2262.21	6.33826	3.9932e-08	2.55565e-07	true	false	FALSE
hsa-let-7e	CUX1	0.764433	0.744453	0.0405302	3.57285	0.000726602	0.00198132	false	false	true	false	2661.6	3052.21	-4.20741	9.24661e-05	0.000216559	3750.64	2262.21	6.33826	3.9932e-08	2.55565e-07	true	false	FALSE
hsa-let-7e	DHX57	0.60773	0.533592	0.215604	4.20449	9.33798e-05	0.0003198	false	false	true	false	463.455	524.781	-5.6277	5.80662e-07	1.98406e-06	3750.64	2262.21	6.33826	3.9932e-08	2.55565e-07	true	false	FALSE
hsa-let-7e	DPH3	0.745005	0.664609	0.183632	3.58893	0.000691043	0.00189607	false	false	true	false	578.771	660.386	-3.89014	0.000264489	0.000571722	3750.64	2262.21	6.33826	3.9932e-08	2.55565e-07	true	false	FALSE
hsa-let-7e	GOLGA7	0.597179	0.534556	0.179932	4.99997	5.79918e-06	2.5972e-05	false	false	true	false	814.394	874.609	-3.16334	0.00250105	0.00454323	3750.64	2262.21	6.33826	3.9932e-08	2.55565e-07	true	false	FALSE
hsa-let-7e	HDLBP	0.985584	0.98398	0.0023569	3.37597	0.00132986	0.00340367	false	false	true	false	10390.2	11823.1	-3.83696	0.000314234	0.000670168	3750.64	2262.21	6.33826	3.9932e-08	2.55565e-07	true	false	FALSE
hsa-let-7e	IPO9	0.748528	0.710151	0.0838112	4.15758	0.000109332	0.000368765	false	false	true	false	1642.16	1762.79	-3.38495	0.0012942	0.0024686	3750.64	2262.21	6.33826	3.9932e-08	2.55565e-07	true	false	FALSE
hsa-let-7e	LRRC8B	0.551708	0.46652	0.271759	4.26529	7.60332e-05	0.000265359	false	false	true	false	369.3	416.163	-3.22035	0.00211616	0.00389999	3750.64	2262.21	6.33826	3.9932e-08	2.55565e-07	true	false	FALSE
hsa-let-7e	MFSD8	0.545835	0.454758	0.301696	4.47691	3.68247e-05	0.00013843	false	false	true	false	343.928	376.782	-3.59491	0.00067826	0.0013654	3750.64	2262.21	6.33826	3.9932e-08	2.55565e-07	true	false	FALSE
hsa-let-7e	MOBKL3	0.77618	0.70133	0.168895	4.47708	3.6803e-05	0.000138372	false	false	true	false	775.446	847.452	-3.48654	0.000949192	0.00185868	3750.64	2262.21	6.33826	3.9932e-08	2.55565e-07	true	false	FALSE
hsa-let-7e	PDE12	0.679384	0.586016	0.226318	3.95224	0.000215968	0.000675662	false	false	true	false	461.434	517.914	-3.2313	0.00204892	0.00378823	3750.64	2262.21	6.33826	3.9932e-08	2.55565e-07	true	false	FALSE
hsa-let-7e	PTP4A2	0.741442	0.72643	0.0305516	3.33376	0.00151021	0.00381803	false	false	true	false	2550.37	2998.84	-5.56833	7.24073e-07	2.43259e-06	3750.64	2262.21	6.33826	3.9932e-08	2.55565e-07	true	false	FALSE
hsa-let-7e	SCYL3	0.532188	0.44148	0.292599	4.21842	8.90969e-05	0.000306303	false	false	true	false	309.436	344.019	-3.45039	0.00106051	0.00205388	3750.64	2262.21	6.33826	3.9932e-08	2.55565e-07	true	false	FALSE
hsa-let-7e	SOCS4	0.622454	0.55732	0.184681	3.33166	0.00151978	0.00383979	false	false	true	false	444.638	539.185	-6.57723	1.60579e-08	7.16698e-08	3750.64	2262.21	6.33826	3.9932e-08	2.55565e-07	true	false	FALSE
hsa-let-7e	SPCS3	0.804761	0.792812	0.0219966	3.27114	0.00182085	0.00451759	false	false	true	false	2648.77	3614.01	-8.19136	3.30883e-11	2.62113e-10	3750.64	2262.21	6.33826	3.9932e-08	2.55565e-07	true	false	FALSE
hsa-let-7e	SURF4	0.872519	0.863714	0.0146771	4.33413	6.01557e-05	0.000214678	false	false	true	false	4832.55	5377.79	-3.30132	0.00166428	0.00312266	3750.64	2262.21	6.33826	3.9932e-08	2.55565e-07	true	false	FALSE
hsa-let-7e	THOC2	0.772772	0.733643	0.0824814	3.38005	0.00131354	0.00336538	false	false	true	false	1170.26	1338.93	-4.491	3.50723e-05	8.85182e-05	3750.64	2262.21	6.33826	3.9932e-08	2.55565e-07	true	false	FALSE
hsa-let-7e	UFM1	0.606539	0.574832	0.0845743	4.20056	9.46246e-05	0.000323643	false	false	true	false	1683.17	1826.5	-3.48027	0.000967656	0.00189054	3750.64	2262.21	6.33826	3.9932e-08	2.55565e-07	true	false	FALSE
hsa-let-7e	USP20	0.788093	0.748305	0.0843289	3.44589	0.00107519	0.00281137	false	false	true	false	1319.66	1520.31	-4.71546	1.59968e-05	4.27144e-05	3750.64	2262.21	6.33826	3.9932e-08	2.55565e-07	true	false	FALSE
hsa-let-7e	USP24	0.841815	0.78788	0.105285	3.8446	0.000306568	0.000922676	false	false	true	false	1089.39	1223.13	-3.45689	0.00103959	0.00201736	3750.64	2262.21	6.33826	3.9932e-08	2.55565e-07	true	false	FALSE
hsa-let-7e	USP38	0.690185	0.617026	0.174355	4.18391	0.00010008	0.000340468	false	false	true	false	713.997	777.351	-3.23811	0.00200811	0.00371758	3750.64	2262.21	6.33826	3.9932e-08	2.55565e-07	true	false	FALSE
hsa-let-7e	ZFYVE16	0.585515	0.538602	0.14983	3.7754	0.00038306	0.00112485	false	false	true	false	745.123	885.154	-4.76047	1.36434e-05	3.683e-05	3750.64	2262.21	6.33826	3.9932e-08	2.55565e-07	true	false	FALSE
hsa-let-7e	ZNF473	0.441071	0.366506	0.284526	3.42576	0.00114332	0.00297014	false	false	true	false	212.495	245.482	-4.32574	6.19036e-05	0.000149116	3750.64	2262.21	6.33826	3.9932e-08	2.55565e-07	true	false	FALSE
hsa-let-7e	ZNF740	0.832416	0.764977	0.141268	4.22769	8.63494e-05	0.000297776	false	false	true	false	965.626	1061.5	-3.72897	0.000444305	0.00092134	3750.64	2262.21	6.33826	3.9932e-08	2.55565e-07	true	false	FALSE
hsa-miR-106b	PSEN1	0.166596	0.193519	-0.222084	-3.95087	0.000216938	0.000678429	false	false	true	false	2025.53	1863.89	4.96414	6.59708e-06	1.88343e-05	401.636	553.986	-5.89975	2.09809e-07	9.94649e-07	true	false	FALSE
hsa-miR-106b	RBM15B	0.187348	0.217344	-0.24109	-3.27546	0.00179766	0.00446642	false	false	true	false	1906.17	1774.88	3.35535	0.00141526	0.00268347	401.636	553.986	-5.89975	2.09809e-07	9.94649e-07	true	false	FALSE
hsa-miR-130a	ARFIP1	0.0717834	0.102411	-0.582365	-5.52907	8.37606e-07	4.49994e-06	false	false	false	false	940.353	881.755	3.30581	0.00164213	0.00308446	157.201	257.442	-7.66409	2.48794e-10	3.5384e-09	true	false	FALSE
hsa-miR-130a	CALM2	0.512284	0.568745	-0.186636	-3.4453	0.00107712	0.00281582	false	false	false	false	12015.5	9554.54	6.82459	6.23322e-09	3.01646e-08	157.201	257.442	-7.66409	2.48794e-10	3.5384e-09	true	false	FALSE
hsa-miR-130a	CCT6A	0.165392	0.217355	-0.440299	-4.90315	8.20955e-06	3.56354e-05	false	false	false	false	2757.91	2412.43	3.63843	0.000591742	0.00120474	157.201	257.442	-7.66409	2.48794e-10	3.5384e-09	true	false	FALSE
hsa-miR-130a	CDK19	0.119309	0.155912	-0.491439	-3.83107	0.000320267	0.000959122	false	false	false	false	565.317	491.648	3.83048	0.000320879	0.000681976	157.201	257.442	-7.66409	2.48794e-10	3.5384e-09	true	false	FALSE
hsa-miR-130a	CNIH	0.0403835	0.0549531	-0.500432	-4.51677	3.2073e-05	0.000122227	false	false	false	false	979.351	853.77	3.45322	0.00105136	0.00203736	157.201	257.442	-7.66409	2.48794e-10	3.5384e-09	true	false	FALSE
hsa-miR-130a	EIF2C4	0.0528457	0.0702839	-0.509482	-3.68074	0.00051781	0.00147042	false	false	false	false	247.959	214.14	3.42811	0.00113515	0.00218759	157.201	257.442	-7.66409	2.48794e-10	3.5384e-09	true	false	FALSE
hsa-miR-130a	EIF4E3	0.264623	0.337006	-0.433114	-4.53453	3.01542e-05	0.000115641	false	false	false	false	1383.77	1188.01	3.55594	0.000765862	0.00152676	157.201	257.442	-7.66409	2.48794e-10	3.5384e-09	true	false	FALSE
hsa-miR-130a	FAM104A	0.134579	0.16766	-0.424832	-3.40836	0.00120548	0.00311459	false	false	false	false	670.8	564.661	5.39633	1.36792e-06	4.33368e-06	157.201	257.442	-7.66409	2.48794e-10	3.5384e-09	true	false	FALSE
hsa-miR-130a	FMR1	0.141341	0.190309	-0.505494	-4.82584	1.08179e-05	4.57356e-05	false	false	false	false	1874.77	1697.66	3.21037	0.00217924	0.00400341	157.201	257.442	-7.66409	2.48794e-10	3.5384e-09	true	false	FALSE
hsa-miR-130a	GGA2	0.231215	0.272806	-0.325155	-3.24445	0.00197079	0.00484756	false	false	false	false	4429.4	3480.38	4.3206	6.29981e-05	0.000151456	157.201	257.442	-7.66409	2.48794e-10	3.5384e-09	true	false	FALSE
hsa-miR-130a	IGFBP5	0.5705	0.66874	-0.370257	-3.99149	0.000189851	0.000602631	false	false	false	false	56352	28178.8	3.19527	0.00227802	0.00417152	157.201	257.442	-7.66409	2.48794e-10	3.5384e-09	true	false	FALSE
hsa-miR-130a	KIAA0141	0.0879312	0.118402	-0.50347	-5.12593	3.67772e-06	1.71962e-05	false	false	false	false	1396.89	1237.78	5.71655	4.16901e-07	1.46519e-06	157.201	257.442	-7.66409	2.48794e-10	3.5384e-09	true	false	FALSE
hsa-miR-130a	MAPK1	0.30864	0.383253	-0.379493	-4.45942	3.91202e-05	0.000146036	false	false	false	false	3973.09	3354.45	4.95337	6.85717e-06	1.95071e-05	157.201	257.442	-7.66409	2.48794e-10	3.5384e-09	true	false	FALSE
hsa-miR-130a	NIPA2	0.0662117	0.0928828	-0.550735	-5.56967	7.20483e-07	3.92742e-06	false	false	false	false	858.621	784.244	3.4813	0.000964584	0.00188582	157.201	257.442	-7.66409	2.48794e-10	3.5384e-09	true	false	FALSE
hsa-miR-130a	RBM17	0.103039	0.129786	-0.393004	-3.9586	0.000211511	0.00066303	false	false	false	false	1697.52	1394.78	5.43041	1.20643e-06	3.8561e-06	157.201	257.442	-7.66409	2.48794e-10	3.5384e-09	true	false	FALSE
hsa-miR-130a	RTCD1	0.0608508	0.0745641	-0.357404	-3.48703	0.000947761	0.00251051	false	false	false	false	588.683	458.272	6.26068	5.36251e-08	2.19965e-07	157.201	257.442	-7.66409	2.48794e-10	3.5384e-09	true	false	FALSE
hsa-miR-130a	SAR1B	0.116158	0.151603	-0.471542	-3.9702	0.000203613	0.00064128	false	false	false	false	533.623	445.379	3.81001	0.000342757	0.00072472	157.201	257.442	-7.66409	2.48794e-10	3.5384e-09	true	false	FALSE
hsa-miR-130a	SMARCD2	0.147745	0.187852	-0.387756	-3.87361	0.00027908	0.000848734	false	false	false	false	1682.79	1401.05	4.43146	4.30811e-05	0.000106792	157.201	257.442	-7.66409	2.48794e-10	3.5384e-09	true	false	FALSE
hsa-miR-130a	SNAPIN	0.039653	0.0489389	-0.353425	-3.31285	0.00160791	0.00404188	false	false	false	false	744.125	590.285	5.81296	2.90627e-07	1.04791e-06	157.201	257.442	-7.66409	2.48794e-10	3.5384e-09	true	false	FALSE
hsa-miR-130a	STX6	0.0922103	0.117721	-0.466409	-3.50057	0.000909032	0.00241787	false	false	false	false	1164.62	999.976	6.13464	8.64782e-08	3.42494e-07	157.201	257.442	-7.66409	2.48794e-10	3.5384e-09	true	false	FALSE
hsa-miR-130a	TFDP2	0.0372504	0.0476643	-0.422895	-3.43378	0.00111571	0.00290605	false	false	false	false	358.99	296.917	4.38352	5.08002e-05	0.000124246	157.201	257.442	-7.66409	2.48794e-10	3.5384e-09	true	false	FALSE
hsa-miR-130a	VPS37A	0.0547051	0.0787136	-0.580057	-5.79068	3.15939e-07	1.84677e-06	false	false	false	false	687.041	639.826	3.41246	0.00119056	0.00228458	157.201	257.442	-7.66409	2.48794e-10	3.5384e-09	true	false	FALSE
hsa-miR-130a	ZBTB7B	0.126723	0.16115	-0.399665	-3.48486	0.000954095	0.00252551	false	false	false	false	1329.5	1104.36	5.18077	3.01292e-06	9.06825e-06	157.201	257.442	-7.66409	2.48794e-10	3.5384e-09	true	false	FALSE
hsa-miR-130a	ZNF282	0.0496285	0.0645939	-0.440656	-3.8312	0.000320131	0.000958782	false	false	false	false	672.76	571.755	4.71107	1.62463e-05	4.33106e-05	157.201	257.442	-7.66409	2.48794e-10	3.5384e-09	true	false	FALSE
hsa-miR-141	NUDCD1	0.260913	0.218754	0.140851	3.40477	0.00121872	0.00314505	false	false	false	false	339.779	373.134	-3.83758	0.000313606	0.000669262	2143.07	1494.83	3.97817	0.000198351	0.000551934	true	false	FALSE
hsa-miR-144	ABCA1	0.109338	0.256137	-1.62452	-10.4194	8.16249e-15	2.53577e-13	false	false	false	false	1172.13	698.205	6.72677	9.06516e-09	4.26473e-08	223.04	1114.96	-7.88229	1.07824e-10	1.72519e-09	true	false	FALSE
hsa-miR-144	ACVR1C	0.00136663	0.00350016	-2.11862	-3.39731	0.00124662	0.00321048	false	false	false	false	26.7353	18.4359	3.16911	0.00245923	0.00447294	223.04	1114.96	-7.88229	1.07824e-10	1.72519e-09	true	false	FALSE
hsa-miR-144	ADAMTS17	0.00835097	0.0257368	-1.78352	-5.64861	5.37161e-07	3.00229e-06	false	false	false	false	65.986	34.9868	5.7031	4.38368e-07	1.53625e-06	223.04	1114.96	-7.88229	1.07824e-10	1.72519e-09	true	false	FALSE
hsa-miR-144	AFAP1	0.175116	0.460105	-1.72477	-12.3173	1.05622e-17	5.70959e-16	false	false	false	false	1425.06	1075.83	4.65464	1.98169e-05	5.20436e-05	223.04	1114.96	-7.88229	1.07824e-10	1.72519e-09	true	false	FALSE
hsa-miR-144	AGRN	0.354772	0.551461	-0.770425	-8.06226	5.41708e-11	7.34928e-10	false	false	false	false	10242.8	5129.36	11.8992	4.3984e-17	1.85746e-15	223.04	1114.96	-7.88229	1.07824e-10	1.72519e-09	true	false	FALSE
hsa-miR-144	AMMECR1	0.00889348	0.0386391	-2.21929	-8.07827	5.09562e-11	6.95551e-10	false	false	false	false	233.943	190.953	5.02012	5.393e-06	1.55995e-05	223.04	1114.96	-7.88229	1.07824e-10	1.72519e-09	true	false	FALSE
hsa-miR-144	APLP2	0.28616	0.306885	-0.114256	-4.10178	0.00013175	0.000436122	false	false	false	false	67119.5	38786	8.85812	2.63461e-12	2.67941e-11	223.04	1114.96	-7.88229	1.07824e-10	1.72519e-09	true	false	FALSE
hsa-miR-144	ATP6V1A	0.0811447	0.223463	-1.71792	-13.763	9.05116e-20	7.16534e-18	false	false	false	false	2994.57	2602.04	4.3527	5.6457e-05	0.000136915	223.04	1114.96	-7.88229	1.07824e-10	1.72519e-09	true	false	FALSE
hsa-miR-144	BECN1	0.056507	0.179634	-1.97817	-11.5696	1.3755e-16	6.05075e-15	false	false	false	false	1586.52	1307.22	5.72863	3.98501e-07	1.40569e-06	223.04	1114.96	-7.88229	1.07824e-10	1.72519e-09	true	false	FALSE
hsa-miR-144	BEND3	0.0107843	0.0375607	-1.87928	-5.77003	3.41337e-07	1.98065e-06	false	false	false	false	144.738	89.4287	5.28457	2.06226e-06	6.36486e-06	223.04	1114.96	-7.88229	1.07824e-10	1.72519e-09	true	false	FALSE
hsa-miR-144	BHLHE41	0.236849	0.414252	-1.11657	-8.54994	8.45465e-12	1.38076e-10	false	false	false	false	6603.02	2909.31	6.17769	7.34686e-08	2.95039e-07	223.04	1114.96	-7.88229	1.07824e-10	1.72519e-09	true	false	FALSE
hsa-miR-144	C12orf5	0.0127889	0.0454925	-1.80668	-5.95	1.73665e-07	1.07525e-06	false	false	false	false	269.316	173.995	8.21798	2.98939e-11	2.39987e-10	223.04	1114.96	-7.88229	1.07824e-10	1.72519e-09	true	false	FALSE
hsa-miR-144	C12orf76	0.00375498	0.0106747	-1.57885	-6.2269	6.09619e-08	4.15934e-07	false	false	false	false	351.693	186.586	8.95733	1.81286e-12	1.90606e-11	223.04	1114.96	-7.88229	1.07824e-10	1.72519e-09	true	false	FALSE
hsa-miR-144	C17orf63	0.0217644	0.0758212	-2.01125	-9.44431	2.92865e-13	6.54077e-12	false	false	false	false	764.519	572.955	8.13497	4.10345e-11	3.15881e-10	223.04	1114.96	-7.88229	1.07824e-10	1.72519e-09	true	false	FALSE
hsa-miR-144	C20orf20	0.0137943	0.0553797	-2.10031	-6.85922	5.45872e-09	4.68631e-08	false	false	false	false	371.506	285.44	4.81971	1.10563e-05	3.03696e-05	223.04	1114.96	-7.88229	1.07824e-10	1.72519e-09	true	false	FALSE
hsa-miR-144	CAMK2D	0.0414132	0.13459	-1.9296	-10.1845	1.91576e-14	5.49617e-13	false	false	false	false	1296.99	946.394	7.02722	2.86635e-09	1.48204e-08	223.04	1114.96	-7.88229	1.07824e-10	1.72519e-09	true	false	FALSE
hsa-miR-144	CAMTA2	0.0097728	0.0324733	-1.97486	-11.0077	9.9101e-16	3.67812e-14	false	false	false	false	1369.27	1207.87	4.00604	0.000180962	0.00040248	223.04	1114.96	-7.88229	1.07824e-10	1.72519e-09	true	false	FALSE
hsa-miR-144	CBX4	0.0677548	0.218228	-1.73579	-6.51797	2.01348e-08	1.52707e-07	false	false	false	false	781.395	466.633	7.92712	9.08233e-11	6.44973e-10	223.04	1114.96	-7.88229	1.07824e-10	1.72519e-09	true	false	FALSE
hsa-miR-144	CCNE2	0.00301663	0.00771593	-1.21634	-3.64204	0.00058506	0.00163632	false	false	false	false	51.8128	20.2497	8.50328	1.0093e-11	9.00947e-11	223.04	1114.96	-7.88229	1.07824e-10	1.72519e-09	true	false	FALSE
hsa-miR-144	CDC42EP3	0.0355536	0.0649726	-1.08634	-4.14725	0.000113182	0.000380407	false	false	false	false	1275.01	357.28	7.15394	1.76253e-09	9.5367e-09	223.04	1114.96	-7.88229	1.07824e-10	1.72519e-09	true	false	FALSE
hsa-miR-144	CDK19	0.00176078	0.00665951	-2.13494	-9.22631	6.60618e-13	1.36884e-11	false	false	false	false	565.317	491.648	3.83048	0.000320879	0.000681976	223.04	1114.96	-7.88229	1.07824e-10	1.72519e-09	true	false	FALSE
hsa-miR-144	CNN3	0.23003	0.530615	-1.47124	-12.8035	2.06825e-18	1.28966e-16	false	false	false	false	4321.22	3293.11	5.67816	4.81136e-07	1.67185e-06	223.04	1114.96	-7.88229	1.07824e-10	1.72519e-09	true	false	FALSE
hsa-miR-144	COL4A1	0.148191	0.248206	-1.09145	-6.60281	1.4563e-08	1.13683e-07	false	false	false	false	6578.86	2987.44	6.0377	1.24766e-07	4.78724e-07	223.04	1114.96	-7.88229	1.07824e-10	1.72519e-09	true	false	FALSE
hsa-miR-144	COL5A2	0.0195699	0.0478116	-1.69816	-5.58845	6.71919e-07	3.68185e-06	false	false	false	false	1290.27	496.02	3.3869	0.00128659	0.00245628	223.04	1114.96	-7.88229	1.07824e-10	1.72519e-09	true	false	FALSE
hsa-miR-144	CRTC1	0.0994576	0.318027	-1.99116	-9.2793	5.41876e-13	1.14435e-11	false	false	false	false	1213.53	890.169	5.92268	1.92476e-07	7.15576e-07	223.04	1114.96	-7.88229	1.07824e-10	1.72519e-09	true	false	FALSE
hsa-miR-144	CSRNP2	0.0339676	0.120924	-2.01734	-9.88597	5.71531e-14	1.48031e-12	false	false	false	false	812.694	608.025	6.48292	2.30158e-08	1.00792e-07	223.04	1114.96	-7.88229	1.07824e-10	1.72519e-09	true	false	FALSE
hsa-miR-144	DCBLD2	0.18973	0.381957	-1.17959	-10.6216	3.9369e-15	1.30216e-13	false	false	false	false	2586.32	1371.07	6.86888	5.26041e-09	2.58048e-08	223.04	1114.96	-7.88229	1.07824e-10	1.72519e-09	true	false	FALSE
hsa-miR-144	DCTN2	0.0564863	0.164575	-1.82488	-12.8787	1.61134e-18	1.02602e-16	false	false	false	false	2413.35	2112.94	3.96878	0.00020456	0.000450315	223.04	1114.96	-7.88229	1.07824e-10	1.72519e-09	true	false	FALSE
hsa-miR-144	DLC1	0.0545684	0.143269	-1.7477	-8.29035	2.26866e-11	3.37495e-10	false	false	false	false	1881.85	1157.44	4.07554	0.000143773	0.000325655	223.04	1114.96	-7.88229	1.07824e-10	1.72519e-09	true	false	FALSE
hsa-miR-144	DMD	0.053172	0.086526	-1.41128	-3.36631	0.00136924	0.00349314	false	false	false	false	1694.17	416.322	4.52451	3.12222e-05	7.93358e-05	223.04	1114.96	-7.88229	1.07824e-10	1.72519e-09	true	false	FALSE
hsa-miR-144	DNAJC2	0.00216594	0.0081079	-2.08638	-8.89416	2.29981e-12	4.2497e-11	false	false	false	false	662.77	568.362	4.07422	0.000144407	0.000326832	223.04	1114.96	-7.88229	1.07824e-10	1.72519e-09	true	false	FALSE
hsa-miR-144	DOCK3	0.0444478	0.125579	-1.67084	-8.29954	2.19059e-11	3.27056e-10	false	false	false	false	1429.87	874.352	5.41377	1.28276e-06	4.07436e-06	223.04	1114.96	-7.88229	1.07824e-10	1.72519e-09	true	false	FALSE
hsa-miR-144	DOK4	0.0500806	0.134892	-1.54635	-7.15961	1.72461e-09	1.65467e-08	false	false	false	false	787.431	372.641	10.7395	2.57841e-15	5.93861e-14	223.04	1114.96	-7.88229	1.07824e-10	1.72519e-09	true	false	FALSE
hsa-miR-144	E2F3	0.00572317	0.021676	-2.13736	-9.29896	5.03494e-13	1.06953e-11	false	false	false	false	569.289	483.898	4.16618	0.000106221	0.000246429	223.04	1114.96	-7.88229	1.07824e-10	1.72519e-09	true	false	FALSE
hsa-miR-144	ECE1	0.184016	0.258104	-0.570803	-6.60829	1.42613e-08	1.11558e-07	false	false	false	false	12783.1	4362.7	12.9408	1.31233e-18	1.08696e-16	223.04	1114.96	-7.88229	1.07824e-10	1.72519e-09	true	false	FALSE
hsa-miR-144	EDC3	0.0276158	0.107444	-2.20221	-9.89282	5.57312e-14	1.4478e-12	false	false	false	false	777.023	673.9	4.73508	1.49259e-05	4.00161e-05	223.04	1114.96	-7.88229	1.07824e-10	1.72519e-09	true	false	FALSE
hsa-miR-144	EFNB2	0.0298696	0.0877666	-1.86759	-6.92433	4.25316e-09	3.73885e-08	false	false	false	false	832.067	533.729	5.85291	2.50179e-07	9.10452e-07	223.04	1114.96	-7.88229	1.07824e-10	1.72519e-09	true	false	FALSE
hsa-miR-144	EMP2	0.0585214	0.137684	-1.45406	-8.07096	5.23993e-11	7.13009e-10	false	false	false	false	2161.36	1009.33	8.16777	3.62055e-11	2.8378e-10	223.04	1114.96	-7.88229	1.07824e-10	1.72519e-09	true	false	FALSE
hsa-miR-144	ENAH	0.039281	0.121208	-1.87091	-9.403	3.41553e-13	7.51924e-12	false	false	false	false	1184.04	790.095	7.37961	7.4115e-10	4.36979e-09	223.04	1114.96	-7.88229	1.07824e-10	1.72519e-09	true	false	FALSE
hsa-miR-144	EPN2	0.0406783	0.136171	-1.9811	-10.6386	3.70385e-15	1.23164e-13	false	false	false	false	1225.25	961.063	7.95074	8.2975e-11	5.95127e-10	223.04	1114.96	-7.88229	1.07824e-10	1.72519e-09	true	false	FALSE
hsa-miR-144	ETV1	0.0359973	0.0686384	-1.27221	-4.80755	1.15446e-05	4.85131e-05	false	true	false	false	1115.13	410.935	6.35168	3.79449e-08	1.59287e-07	223.04	1114.96	-7.88229	1.07824e-10	1.72519e-09	true	false	FALSE
hsa-miR-144	FAM129A	0.00689941	0.0168775	-1.79493	-5.23411	2.48031e-06	1.20371e-05	false	false	false	false	858.574	457.536	4.41197	4.60711e-05	0.000113531	223.04	1114.96	-7.88229	1.07824e-10	1.72519e-09	true	false	FALSE
hsa-miR-144	FAM60A	0.176644	0.482506	-1.68173	-10.9412	1.25511e-15	4.57595e-14	false	false	false	false	1059.33	691.035	8.45008	1.23533e-11	1.08362e-10	223.04	1114.96	-7.88229	1.07824e-10	1.72519e-09	true	false	FALSE
hsa-miR-144	FBXO32	0.0238605	0.0718839	-1.84799	-5.2504	2.33697e-06	1.14038e-05	false	false	false	false	334.515	183.185	4.9864	6.0895e-06	1.74675e-05	223.04	1114.96	-7.88229	1.07824e-10	1.72519e-09	true	false	FALSE
hsa-miR-144	FBXW7	0.0200032	0.0717711	-2.02231	-7.99852	6.91154e-11	9.15082e-10	false	true	false	false	566.992	397.045	5.01458	5.50179e-06	1.58982e-05	223.04	1114.96	-7.88229	1.07824e-10	1.72519e-09	true	false	FALSE
hsa-miR-144	FLRT3	0.081811	0.163824	-1.5511	-6.08991	1.02426e-07	6.64861e-07	false	false	false	false	740.6	313.164	6.85915	5.46013e-09	2.66781e-08	223.04	1114.96	-7.88229	1.07824e-10	1.72519e-09	true	false	FALSE
hsa-miR-144	FMR1	0.0666554	0.21587	-1.98394	-14.0198	3.99587e-20	3.40189e-18	false	false	false	false	1874.77	1697.66	3.21037	0.00217924	0.00400341	223.04	1114.96	-7.88229	1.07824e-10	1.72519e-09	true	false	FALSE
hsa-miR-144	GDE1	0.0603668	0.176291	-1.7955	-11.5898	1.28203e-16	5.67114e-15	false	false	false	false	2072.12	1572.46	7.79153	1.52643e-10	1.0337e-09	223.04	1114.96	-7.88229	1.07824e-10	1.72519e-09	true	false	FALSE
hsa-miR-144	GNPTAB	0.0463125	0.15547	-2.03162	-10.008	3.65185e-14	9.87339e-13	false	false	false	false	1104.25	850.962	7.50757	4.53532e-10	2.78092e-09	223.04	1114.96	-7.88229	1.07824e-10	1.72519e-09	true	false	FALSE
hsa-miR-144	GPR85	0.000620902	0.00122447	-1.17524	-4.27757	7.2931e-05	0.000255359	false	false	false	false	15.9337	6.13875	11.9585	3.58725e-17	1.6094e-15	223.04	1114.96	-7.88229	1.07824e-10	1.72519e-09	true	false	FALSE
hsa-miR-144	GRSF1	0.0614455	0.19442	-1.94019	-13.3516	3.4122e-19	2.45326e-17	false	false	false	false	2018.51	1858.93	4.41404	4.5744e-05	0.0001129	223.04	1114.96	-7.88229	1.07824e-10	1.72519e-09	true	false	FALSE
hsa-miR-144	GSK3B	0.0452025	0.153118	-2.04386	-11.6118	1.1875e-16	5.28255e-15	false	false	false	false	1375.53	1160.03	5.49881	9.36956e-07	3.0653e-06	223.04	1114.96	-7.88229	1.07824e-10	1.72519e-09	true	false	FALSE
hsa-miR-144	HNRNPC	0.422558	0.729951	-0.946984	-12.0878	2.30453e-17	1.16599e-15	false	false	false	false	9331.22	8000.22	4.96027	6.68936e-06	1.90676e-05	223.04	1114.96	-7.88229	1.07824e-10	1.72519e-09	true	false	FALSE
hsa-miR-144	HNRNPF	0.115938	0.301803	-1.6292	-14.3468	1.42819e-20	1.34937e-18	false	false	false	false	3503.74	3113.46	3.67863	0.00052128	0.00107014	223.04	1114.96	-7.88229	1.07824e-10	1.72519e-09	true	false	FALSE
hsa-miR-144	IDH2	0.0322287	0.103289	-1.85308	-7.48318	4.98044e-10	5.43454e-09	false	true	false	false	1013.57	715.22	4.9832	6.16017e-06	1.76526e-05	223.04	1114.96	-7.88229	1.07824e-10	1.72519e-09	true	false	FALSE
hsa-miR-144	IFFO2	0.0292782	0.0886058	-1.7595	-6.39426	3.22672e-08	2.34238e-07	false	false	false	false	870.431	552.383	4.80646	1.15894e-05	3.17024e-05	223.04	1114.96	-7.88229	1.07824e-10	1.72519e-09	true	false	FALSE
hsa-miR-144	IGF2R	0.117912	0.240256	-1.25125	-10.8914	1.49889e-15	5.40389e-14	false	false	false	false	5350.55	3285.66	7.94525	8.47354e-11	6.05735e-10	223.04	1114.96	-7.88229	1.07824e-10	1.72519e-09	true	false	FALSE
hsa-miR-144	IGFBP5	0.228868	0.304863	-0.572885	-6.96764	3.6023e-09	3.2168e-08	false	false	false	false	56352	28178.8	3.19527	0.00227802	0.00417152	223.04	1114.96	-7.88229	1.07824e-10	1.72519e-09	true	false	FALSE
hsa-miR-144	IKZF4	0.0737243	0.217139	-1.77604	-9.85523	6.39952e-14	1.64235e-12	false	false	false	false	701.555	441.684	7.87035	1.12867e-10	7.84693e-10	223.04	1114.96	-7.88229	1.07824e-10	1.72519e-09	true	false	FALSE
hsa-miR-144	ITGA3	0.212369	0.276843	-0.458881	-6.02047	1.3315e-07	8.43562e-07	false	false	false	false	18783	5913.05	10.3693	9.78634e-15	1.89437e-13	223.04	1114.96	-7.88229	1.07824e-10	1.72519e-09	true	false	FALSE
hsa-miR-144	ITGB8	0.024278	0.0787812	-2.24124	-7.99834	6.9162e-11	9.15451e-10	false	false	false	false	742.556	451.312	4.66945	1.88114e-05	4.95994e-05	223.04	1114.96	-7.88229	1.07824e-10	1.72519e-09	true	false	FALSE
hsa-miR-144	JPH1	0.00725519	0.01847	-1.53961	-5.91576	1.97555e-07	1.20972e-06	false	false	false	false	214.151	106.004	6.19806	6.80079e-08	2.74517e-07	223.04	1114.96	-7.88229	1.07824e-10	1.72519e-09	true	false	FALSE
hsa-miR-144	KBTBD2	0.0404178	0.136868	-2.0097	-10.7826	2.21031e-15	7.71595e-14	false	false	false	false	1217.66	980.882	6.09498	1.00482e-07	3.9379e-07	223.04	1114.96	-7.88229	1.07824e-10	1.72519e-09	true	false	FALSE
hsa-miR-144	KCNN3	0.00242707	0.00941789	-2.15985	-3.53357	0.000820911	0.00220753	false	false	false	false	61.5916	44.4797	3.37276	0.00134283	0.00255401	223.04	1114.96	-7.88229	1.07824e-10	1.72519e-09	true	false	FALSE
hsa-miR-144	KHDRBS3	0.0116427	0.033393	-1.99947	-5.18252	2.99373e-06	1.42808e-05	false	false	false	false	146.727	82.1198	4.1253	0.000121808	0.00027913	223.04	1114.96	-7.88229	1.07824e-10	1.72519e-09	true	false	FALSE
hsa-miR-144	KIAA1217	0.173786	0.325295	-1.0875	-11.2608	4.05244e-16	1.63533e-14	false	false	false	false	7405.35	4913.37	5.5963	6.52596e-07	2.21317e-06	223.04	1114.96	-7.88229	1.07824e-10	1.72519e-09	true	false	FALSE
hsa-miR-144	KIF3A	0.0238918	0.0910355	-2.16391	-9.68497	1.19932e-13	2.90306e-12	false	false	false	false	408.345	348.866	3.39896	0.0012404	0.00237282	223.04	1114.96	-7.88229	1.07824e-10	1.72519e-09	true	false	FALSE
hsa-miR-144	KPNA1	0.126886	0.441675	-2.06118	-11.8654	4.9409e-17	2.36367e-15	false	false	false	false	1422.76	1258.97	6.3468	3.86548e-08	1.61951e-07	223.04	1114.96	-7.88229	1.07824e-10	1.72519e-09	true	false	FALSE
hsa-miR-144	KPNA2	0.00599311	0.0196106	-1.74148	-6.21115	6.47139e-08	4.39188e-07	false	false	false	false	643.456	480.492	3.34757	0.00144881	0.00274227	223.04	1114.96	-7.88229	1.07824e-10	1.72519e-09	true	false	FALSE
hsa-miR-144	KPNA6	0.12933	0.401615	-1.93768	-13.5567	1.75579e-19	1.32252e-17	false	false	false	false	2069.88	1890.79	4.15154	0.000111566	0.000257786	223.04	1114.96	-7.88229	1.07824e-10	1.72519e-09	true	false	FALSE
hsa-miR-144	LMO3	0.139438	0.222936	-0.867909	-7.01599	2.99258e-09	2.71841e-08	false	false	false	false	7300.67	2688.2	9.91867	5.06805e-14	7.9685e-13	223.04	1114.96	-7.88229	1.07824e-10	1.72519e-09	true	false	FALSE
hsa-miR-144	LSM14B	0.0344679	0.132039	-2.20042	-10.8043	2.04479e-15	7.17848e-14	false	false	false	false	1005.78	916.24	3.85823	0.000293346	0.000627953	223.04	1114.96	-7.88229	1.07824e-10	1.72519e-09	true	false	FALSE
hsa-miR-144	MAML3	0.11219	0.312282	-1.85088	-7.70717	2.1091e-10	2.51688e-09	false	false	false	false	547.673	346.697	7.55688	3.75356e-10	2.34129e-09	223.04	1114.96	-7.88229	1.07824e-10	1.72519e-09	true	false	FALSE
hsa-miR-144	MBTPS2	0.0199467	0.0706523	-2.08726	-7.7983	1.48735e-10	1.83357e-09	false	false	false	false	518.665	386.891	5.83881	2.63781e-07	9.56316e-07	223.04	1114.96	-7.88229	1.07824e-10	1.72519e-09	true	false	FALSE
hsa-miR-144	MED13	0.0790422	0.175542	-1.4279	-10.8261	1.89186e-15	6.67937e-14	false	false	false	false	3548.06	1928.42	7.58723	3.34087e-10	2.10985e-09	223.04	1114.96	-7.88229	1.07824e-10	1.72519e-09	true	false	FALSE
hsa-miR-144	MEGF9	0.133451	0.265052	-1.27071	-7.80647	1.44153e-10	1.78366e-09	false	false	false	false	3913.45	1767.14	8.50253	1.01215e-11	9.02554e-11	223.04	1114.96	-7.88229	1.07824e-10	1.72519e-09	true	false	FALSE
hsa-miR-144	MFSD6	0.152706	0.328893	-1.34196	-12.1965	1.59125e-17	8.28243e-16	false	false	false	false	2509.3	1939.03	7.48613	4.92432e-10	2.99774e-09	223.04	1114.96	-7.88229	1.07824e-10	1.72519e-09	true	false	FALSE
hsa-miR-144	MGRN1	0.0695992	0.187755	-1.64147	-11.1265	6.50727e-16	2.51616e-14	false	false	false	false	2497.55	1752.18	8.75867	3.83534e-12	3.75855e-11	223.04	1114.96	-7.88229	1.07824e-10	1.72519e-09	true	false	FALSE
hsa-miR-144	MTSS1L	0.0274035	0.0740177	-1.58194	-7.00285	3.14731e-09	2.84735e-08	false	false	false	false	813.374	411.921	10.7602	2.39403e-15	5.60385e-14	223.04	1114.96	-7.88229	1.07824e-10	1.72519e-09	true	false	FALSE
hsa-miR-144	MXRA5	0.0367896	0.0851022	-1.49723	-10.8127	1.98461e-15	6.98415e-14	false	false	false	false	3507.59	2014.06	4.99803	5.84e-06	1.67984e-05	223.04	1114.96	-7.88229	1.07824e-10	1.72519e-09	true	false	FALSE
hsa-miR-144	MYEF2	0.0965831	0.175723	-0.932524	-4.30544	6.63372e-05	0.000234419	false	false	false	false	489.524	147.509	10.8959	1.47514e-15	3.67251e-14	223.04	1114.96	-7.88229	1.07824e-10	1.72519e-09	true	false	FALSE
hsa-miR-144	MYH10	0.0772095	0.152694	-1.20537	-9.73284	1.00486e-13	2.47297e-12	false	false	false	false	4336.24	1949.07	9.51182	2.27855e-13	2.99655e-12	223.04	1114.96	-7.88229	1.07824e-10	1.72519e-09	true	false	FALSE
hsa-miR-144	MYO1E	0.0470032	0.136232	-1.77859	-7.40185	6.80513e-10	7.16717e-09	false	false	false	false	1013.62	605.32	8.68785	5.01329e-12	4.76124e-11	223.04	1114.96	-7.88229	1.07824e-10	1.72519e-09	true	false	FALSE
hsa-miR-144	NACC1	0.0554532	0.145116	-1.60069	-8.88617	2.37015e-12	4.3667e-11	false	false	false	false	1817.34	1072.06	10.7776	2.24987e-15	5.30968e-14	223.04	1114.96	-7.88229	1.07824e-10	1.72519e-09	true	false	FALSE
hsa-miR-144	NANOS1	0.0190453	0.0631712	-1.90601	-6.58493	1.55928e-08	1.20918e-07	false	false	false	false	559.778	341.841	4.25093	7.98245e-05	0.000189059	223.04	1114.96	-7.88229	1.07824e-10	1.72519e-09	true	false	FALSE
hsa-miR-144	NEURL1B	0.046484	0.118561	-1.66666	-5.60419	6.33746e-07	3.48962e-06	false	false	false	false	526.105	267.069	6.98328	3.39264e-09	1.73644e-08	223.04	1114.96	-7.88229	1.07824e-10	1.72519e-09	true	false	FALSE
hsa-miR-144	NLN	0.0306546	0.101331	-2.0871	-6.52605	1.95238e-08	1.4854e-07	false	false	false	false	302.94	196.305	5.59468	6.56557e-07	2.22485e-06	223.04	1114.96	-7.88229	1.07824e-10	1.72519e-09	true	false	FALSE
hsa-miR-144	OLA1	0.0947198	0.310027	-1.99821	-12.0814	2.35533e-17	1.191e-15	false	false	false	false	1592.88	1338.92	4.60409	2.36579e-05	6.13427e-05	223.04	1114.96	-7.88229	1.07824e-10	1.72519e-09	true	false	FALSE
hsa-miR-144	OTUD3	0.0133315	0.0542752	-2.30697	-8.03501	6.01165e-11	8.08798e-10	false	false	false	false	328.029	285.199	3.28816	0.00173094	0.00323855	223.04	1114.96	-7.88229	1.07824e-10	1.72519e-09	true	false	FALSE
hsa-miR-144	PAPPA	0.0125314	0.0330812	-1.88399	-4.02229	0.000171515	0.000550439	false	false	false	false	152.911	66.4833	3.60851	0.000650013	0.0013116	223.04	1114.96	-7.88229	1.07824e-10	1.72519e-09	true	false	FALSE
hsa-miR-144	PBX3	0.194138	0.391683	-1.51078	-7.49904	4.68631e-10	5.14199e-09	false	false	false	false	2976.49	1541.35	3.40428	0.00122052	0.00233739	223.04	1114.96	-7.88229	1.07824e-10	1.72519e-09	true	false	FALSE
hsa-miR-144	PFDN6	0.0059062	0.0198042	-1.87693	-6.74414	8.48211e-09	6.97465e-08	false	false	false	false	750.429	517.087	3.22466	0.00208944	0.00385653	223.04	1114.96	-7.88229	1.07824e-10	1.72519e-09	true	false	FALSE
hsa-miR-144	PIP5K1C	0.0518791	0.159076	-1.88591	-10.2084	1.75638e-14	5.08221e-13	false	false	false	false	1629.2	1267.66	7.47805	5.07946e-10	3.07481e-09	223.04	1114.96	-7.88229	1.07824e-10	1.72519e-09	true	false	FALSE
hsa-miR-144	PLEKHG1	0.0199231	0.0540122	-1.64766	-5.23059	2.51236e-06	1.2177e-05	false	false	false	false	531.424	274.427	7.32408	9.17247e-10	5.26394e-09	223.04	1114.96	-7.88229	1.07824e-10	1.72519e-09	true	false	FALSE
hsa-miR-144	PMM2	0.0130031	0.0511053	-2.0564	-7.55017	3.85143e-10	4.31637e-09	false	false	false	false	575.947	453.985	4.20075	9.45641e-05	0.000221196	223.04	1114.96	-7.88229	1.07824e-10	1.72519e-09	true	false	FALSE
hsa-miR-144	PPFIA4	0.00153194	0.0037609	-1.48884	-5.47461	1.0247e-06	5.39654e-06	false	false	false	false	44.489	18.0527	3.29413	0.0017004	0.00318557	223.04	1114.96	-7.88229	1.07824e-10	1.72519e-09	true	false	FALSE
hsa-miR-144	PRICKLE1	0.021858	0.0479944	-1.44846	-7.45765	5.49316e-10	5.92924e-09	false	false	false	false	1464.78	622.113	7.44424	5.78318e-10	3.4691e-09	223.04	1114.96	-7.88229	1.07824e-10	1.72519e-09	true	false	FALSE
hsa-miR-144	PTGFRN	0.0809293	0.250358	-1.90623	-9.47173	2.6446e-13	5.96772e-12	false	false	false	false	1132.46	743.115	6.78903	7.1427e-09	3.4277e-08	223.04	1114.96	-7.88229	1.07824e-10	1.72519e-09	true	false	FALSE
hsa-miR-144	RAB11FIP1	0.0231282	0.0589912	-1.66318	-11.1417	6.16609e-16	2.39703e-14	false	false	false	false	3081.54	2290.36	3.2887	0.00172817	0.00323408	223.04	1114.96	-7.88229	1.07824e-10	1.72519e-09	true	false	FALSE
hsa-miR-144	RAB11FIP4	0.0399741	0.126773	-1.95779	-9.50441	2.34211e-13	5.34339e-12	false	false	false	false	1226.31	872.51	5.56356	7.36998e-07	2.47023e-06	223.04	1114.96	-7.88229	1.07824e-10	1.72519e-09	true	false	FALSE
hsa-miR-144	RANBP9	0.0317667	0.115013	-2.09218	-10.0523	3.10474e-14	8.52951e-13	false	false	false	false	907.531	733.559	8.53704	8.87892e-12	8.00839e-11	223.04	1114.96	-7.88229	1.07824e-10	1.72519e-09	true	false	FALSE
hsa-miR-144	RAP2B	0.0231014	0.0754203	-1.82041	-6.99861	3.19888e-09	2.8892e-08	false	false	false	false	691.652	436.728	6.72771	9.0328e-09	4.25183e-08	223.04	1114.96	-7.88229	1.07824e-10	1.72519e-09	true	false	FALSE
hsa-miR-144	RAP2C	0.016991	0.0716381	-2.13749	-7.91097	9.66123e-11	1.241e-09	false	false	false	false	495.743	403.56	4.94267	7.12572e-06	2.02177e-05	223.04	1114.96	-7.88229	1.07824e-10	1.72519e-09	true	false	FALSE
hsa-miR-144	RAPGEF5	0.0250535	0.0437563	-0.98534	-3.56188	0.000751852	0.00204254	false	false	false	false	767.593	231.851	10.0139	3.57365e-14	5.90852e-13	223.04	1114.96	-7.88229	1.07824e-10	1.72519e-09	true	false	FALSE
hsa-miR-144	RBM15B	0.10176	0.331007	-1.99528	-13.0754	8.41951e-19	5.62961e-17	false	false	false	false	1906.17	1774.88	3.35535	0.00141526	0.00268347	223.04	1114.96	-7.88229	1.07824e-10	1.72519e-09	true	false	FALSE
hsa-miR-144	RHBDL2	0.000530805	0.00121829	-1.17689	-3.49173	0.000934126	0.00247794	false	false	false	false	30.2117	10.435	8.3092	2.11149e-11	1.76453e-10	223.04	1114.96	-7.88229	1.07824e-10	1.72519e-09	true	false	FALSE
hsa-miR-144	RNF125	0.00718007	0.0273133	-2.02637	-4.78408	1.2548e-05	5.23047e-05	false	false	false	false	190.206	135.592	3.12848	0.00276779	0.00498989	223.04	1114.96	-7.88229	1.07824e-10	1.72519e-09	true	false	FALSE
hsa-miR-144	RNF139	0.0376692	0.129118	-2.00208	-10.16	2.09472e-14	5.96591e-13	false	false	false	false	1143.21	889.616	6.6478	1.22622e-08	5.62441e-08	223.04	1114.96	-7.88229	1.07824e-10	1.72519e-09	true	false	FALSE
hsa-miR-144	SAMD12	0.0736472	0.263699	-2.09777	-9.95435	4.44582e-14	1.18034e-12	false	false	false	false	934.917	751.938	4.93128	7.42289e-06	2.10331e-05	223.04	1114.96	-7.88229	1.07824e-10	1.72519e-09	true	false	FALSE
hsa-miR-144	SELT	0.201955	0.594927	-1.84634	-14.0459	3.67931e-20	3.16025e-18	false	false	false	false	2506.38	2306.17	3.21139	0.00217271	0.00399482	223.04	1114.96	-7.88229	1.07824e-10	1.72519e-09	true	false	FALSE
hsa-miR-144	SGK3	0.0347354	0.107971	-1.88363	-9.49666	2.41056e-13	5.48373e-12	false	false	false	false	1102.59	677.366	5.61103	6.17812e-07	2.101e-06	223.04	1114.96	-7.88229	1.07824e-10	1.72519e-09	true	false	FALSE
hsa-miR-144	SH2B3	0.0285229	0.0926225	-2.00037	-7.4496	5.66549e-10	6.09633e-09	false	true	false	false	757.782	578.323	5.08115	4.32588e-06	1.27004e-05	223.04	1114.96	-7.88229	1.07824e-10	1.72519e-09	true	false	FALSE
hsa-miR-144	SIX4	0.0148591	0.0558266	-2.08868	-8.01236	6.55524e-11	8.73259e-10	false	false	false	false	124.319	81.3375	4.30373	6.67243e-05	0.000159834	223.04	1114.96	-7.88229	1.07824e-10	1.72519e-09	true	false	FALSE
hsa-miR-144	SLC12A2	0.115828	0.275351	-1.56603	-8.34572	1.83733e-11	2.79207e-10	false	false	false	false	992.032	536.654	9.82128	7.25173e-14	1.08073e-12	223.04	1114.96	-7.88229	1.07824e-10	1.72519e-09	true	false	FALSE
hsa-miR-144	SLC39A10	0.0785556	0.166132	-1.38801	-8.61226	6.67526e-12	1.11669e-10	false	false	false	false	2869.59	1475.86	6.44665	2.64287e-08	1.14401e-07	223.04	1114.96	-7.88229	1.07824e-10	1.72519e-09	true	false	FALSE
hsa-miR-144	SMARCA4	0.0967389	0.217005	-1.35756	-11.3521	2.94074e-16	1.22188e-14	false	true	false	false	3941.99	2471.32	11.2044	4.94287e-16	1.40059e-14	223.04	1114.96	-7.88229	1.07824e-10	1.72519e-09	true	false	FALSE
hsa-miR-144	SPIRE1	0.0363966	0.101716	-1.85531	-6.69475	1.02469e-08	8.27701e-08	false	false	false	false	695.49	404.008	6.05122	1.18551e-07	4.57323e-07	223.04	1114.96	-7.88229	1.07824e-10	1.72519e-09	true	false	FALSE
hsa-miR-144	SPRED1	0.0688921	0.196602	-1.84093	-12.4749	6.205e-18	3.50005e-16	false	false	false	false	2297.84	1931.62	3.24439	0.00197117	0.00365783	223.04	1114.96	-7.88229	1.07824e-10	1.72519e-09	true	false	FALSE
hsa-miR-144	SRC	0.0656596	0.199045	-1.8366	-8.91612	2.11716e-12	3.94828e-11	false	false	false	false	1038.58	648.113	10.9778	1.10207e-15	2.84237e-14	223.04	1114.96	-7.88229	1.07824e-10	1.72519e-09	true	false	TRUE
hsa-miR-144	ST5	0.0882589	0.239838	-1.74076	-11.5506	1.46953e-16	6.43507e-15	false	false	false	false	2396.46	1817.92	6.77487	7.54067e-09	3.60863e-08	223.04	1114.96	-7.88229	1.07824e-10	1.72519e-09	true	false	FALSE
hsa-miR-144	STAM	0.0291454	0.0861832	-1.76413	-8.04421	5.8038e-11	7.83238e-10	false	false	false	false	805.661	430.562	6.97386	3.51739e-09	1.79071e-08	223.04	1114.96	-7.88229	1.07824e-10	1.72519e-09	true	false	FALSE
hsa-miR-144	STAT6	0.10797	0.237535	-1.35505	-11.7504	7.34677e-17	3.40407e-15	false	false	false	false	4509.61	3181.5	9.34508	4.23871e-13	5.20118e-12	223.04	1114.96	-7.88229	1.07824e-10	1.72519e-09	true	false	FALSE
hsa-miR-144	SYT11	0.0166358	0.0472303	-1.9443	-4.65146	2.00394e-05	7.98479e-05	false	false	false	false	379.136	209.904	3.30328	0.00165456	0.00310645	223.04	1114.96	-7.88229	1.07824e-10	1.72519e-09	true	false	FALSE
hsa-miR-144	TANC1	0.0520289	0.155057	-1.83315	-10.4865	6.40476e-15	2.02961e-13	false	false	false	false	1711.25	1237.87	5.31468	1.84678e-06	5.74093e-06	223.04	1114.96	-7.88229	1.07824e-10	1.72519e-09	true	false	FALSE
hsa-miR-144	TANC2	0.0185718	0.0532676	-1.75814	-6.79618	6.94994e-09	5.82949e-08	false	false	false	false	500.179	282.847	8.96986	1.72936e-12	1.82782e-11	223.04	1114.96	-7.88229	1.07824e-10	1.72519e-09	true	false	FALSE
hsa-miR-144	TET3	0.0596989	0.173799	-1.76538	-8.19394	3.27646e-11	4.68343e-10	false	false	false	false	536.332	316.347	8.25005	2.64522e-11	2.14556e-10	223.04	1114.96	-7.88229	1.07824e-10	1.72519e-09	true	false	FALSE
hsa-miR-144	TFAP4	0.0117717	0.0430304	-1.9325	-7.6836	2.30862e-10	2.72652e-09	false	false	false	false	270.253	183.901	4.64294	2.06478e-05	5.40936e-05	223.04	1114.96	-7.88229	1.07824e-10	1.72519e-09	true	false	FALSE
hsa-miR-144	TGIF1	0.0787402	0.207248	-1.65535	-9.44474	2.92392e-13	6.53189e-12	false	false	false	false	2070.28	1300.57	5.36056	1.5604e-06	4.90379e-06	223.04	1114.96	-7.88229	1.07824e-10	1.72519e-09	true	false	FALSE
hsa-miR-144	TMCC1	0.0265014	0.0980529	-2.14642	-10.025	3.43102e-14	9.31691e-13	false	false	false	false	723.85	588.046	7.00395	3.13403e-09	1.61077e-08	223.04	1114.96	-7.88229	1.07824e-10	1.72519e-09	true	false	FALSE
hsa-miR-144	TMEM188	0.0158059	0.0693728	-2.13813	-7.12769	1.94941e-09	1.85004e-08	false	false	false	false	189.202	140.236	6.1643	7.72912e-08	3.08806e-07	223.04	1114.96	-7.88229	1.07824e-10	1.72519e-09	true	false	FALSE
hsa-miR-144	TP53INP1	0.0358364	0.105196	-1.69052	-8.04032	5.8907e-11	7.93488e-10	false	false	false	false	1150.81	711.295	7.24492	1.24299e-09	6.94817e-09	223.04	1114.96	-7.88229	1.07824e-10	1.72519e-09	true	false	FALSE
hsa-miR-144	TSPAN3	0.154827	0.279544	-1.06456	-11.0272	9.24924e-16	3.46092e-14	false	false	false	false	8050.55	6321.94	7.33621	8.75513e-10	5.06152e-09	223.04	1114.96	-7.88229	1.07824e-10	1.72519e-09	true	false	FALSE
hsa-miR-144	UBE2A	0.0456711	0.132859	-1.74942	-9.23562	6.38005e-13	1.32578e-11	false	false	false	false	1451.73	939.41	9.03992	1.32882e-12	1.45445e-11	223.04	1114.96	-7.88229	1.07824e-10	1.72519e-09	true	false	FALSE
hsa-miR-144	UBE2G1	0.155938	0.503993	-2.01887	-12.6463	3.49172e-18	2.07175e-16	false	false	false	false	881.776	794.48	3.19594	0.00227359	0.0041643	223.04	1114.96	-7.88229	1.07824e-10	1.72519e-09	true	false	FALSE
hsa-miR-144	USP31	0.0136435	0.0532668	-2.19519	-8.19541	3.25816e-11	4.66418e-10	false	false	false	false	337.512	264.767	5.04309	4.96402e-06	1.44411e-05	223.04	1114.96	-7.88229	1.07824e-10	1.72519e-09	true	false	FALSE
hsa-miR-144	USP6NL	0.0218017	0.0856849	-2.11791	-8.26579	2.49119e-11	3.6694e-10	false	false	false	false	504.351	379.678	6.16176	7.80373e-08	3.11354e-07	223.04	1114.96	-7.88229	1.07824e-10	1.72519e-09	true	false	FALSE
hsa-miR-144	VKORC1L1	0.0125668	0.0465847	-2.15078	-10.9252	1.32866e-15	4.82619e-14	false	false	false	false	903.873	809.064	3.56729	0.000739283	0.00147788	223.04	1114.96	-7.88229	1.07824e-10	1.72519e-09	true	false	FALSE
hsa-miR-144	WSB1	0.0717923	0.180605	-1.56006	-10.8955	1.47676e-15	5.33075e-14	false	false	false	false	2797.08	1724.01	4.01105	0.000177997	0.000396193	223.04	1114.96	-7.88229	1.07824e-10	1.72519e-09	true	false	FALSE
hsa-miR-144	ZNF207	0.0905276	0.266095	-1.8352	-13.8091	7.80979e-20	6.26824e-18	false	false	false	false	2434.15	2189.39	4.09757	0.000133614	0.000304565	223.04	1114.96	-7.88229	1.07824e-10	1.72519e-09	true	false	FALSE
hsa-miR-144	ZNF217	0.146225	0.344438	-1.46078	-11.0184	9.54219e-16	3.55981e-14	false	false	false	false	1642.11	945.883	7.83444	1.29509e-10	8.91048e-10	223.04	1114.96	-7.88229	1.07824e-10	1.72519e-09	true	false	FALSE
hsa-miR-144	ZNF362	0.0682136	0.248502	-2.13541	-9.40556	3.38313e-13	7.45617e-12	false	false	false	false	907.834	742.009	4.09859	0.000133161	0.000303694	223.04	1114.96	-7.88229	1.07824e-10	1.72519e-09	true	false	FALSE
hsa-miR-144	ZNF367	0.00185349	0.00584877	-1.67459	-3.77556	0.000382862	0.00112442	false	false	false	false	95.8834	51.2878	6.01682	1.34997e-07	5.14997e-07	223.04	1114.96	-7.88229	1.07824e-10	1.72519e-09	true	false	FALSE
hsa-miR-144	ZNF746	0.0182368	0.0702953	-2.12011	-8.12289	4.29707e-11	5.97997e-10	false	false	false	false	484.497	380.053	8.6953	4.87395e-12	4.63914e-11	223.04	1114.96	-7.88229	1.07824e-10	1.72519e-09	true	false	FALSE
hsa-miR-144	ZNF777	0.0439637	0.188281	-2.3508	-8.70672	4.66781e-12	8.08247e-11	false	false	false	false	512.464	457.453	3.20645	0.00220447	0.0040463	223.04	1114.96	-7.88229	1.07824e-10	1.72519e-09	true	false	FALSE
hsa-miR-145	ADPGK	0.548826	0.677363	-0.355255	-6.40144	3.13963e-08	2.28405e-07	false	false	true	false	1074.37	901.801	5.51131	8.94571e-07	2.93891e-06	1380.71	2520.18	-7.45893	5.46617e-10	6.99669e-09	true	false	FALSE
hsa-miR-145	AKIRIN2	0.343598	0.408664	-0.304499	-3.92101	0.000239186	0.000739754	false	false	true	false	819.153	608.263	6.23283	5.96052e-08	2.42876e-07	1380.71	2520.18	-7.45893	5.46617e-10	6.99669e-09	true	false	FALSE
hsa-miR-145	ALKBH1	0.0647643	0.092381	-0.586728	-5.51743	8.74532e-07	4.67422e-06	false	false	true	false	272.161	231.009	5.612	6.15587e-07	2.09509e-06	1380.71	2520.18	-7.45893	5.46617e-10	6.99669e-09	true	false	FALSE
hsa-miR-145	ATXN2	0.679517	0.787468	-0.241676	-5.47757	1.01355e-06	5.34171e-06	false	false	true	false	838.626	714.88	5.56965	7.20525e-07	2.42256e-06	1380.71	2520.18	-7.45893	5.46617e-10	6.99669e-09	true	false	FALSE
hsa-miR-145	ATXN7L3	0.441261	0.514985	-0.259703	-5.17211	3.1094e-06	1.47758e-05	false	false	true	false	1449.66	1214.47	6.58818	1.54001e-08	6.90559e-08	1380.71	2520.18	-7.45893	5.46617e-10	6.99669e-09	true	false	FALSE
hsa-miR-145	BCR	0.683894	0.7318	-0.107378	-4.56164	2.74386e-05	0.000106257	false	true	true	true	2988.78	2382.83	5.43886	1.16939e-06	3.74744e-06	1380.71	2520.18	-7.45893	5.46617e-10	6.99669e-09	true	false	FALSE
hsa-miR-145	C20orf20	0.206293	0.265338	-0.444689	-3.91781	0.000241698	0.000746593	false	false	true	false	371.506	285.44	4.81971	1.10563e-05	3.03696e-05	1380.71	2520.18	-7.45893	5.46617e-10	6.99669e-09	true	false	FALSE
hsa-miR-145	C6orf115	0.0422689	0.0534396	-0.388971	-4.69063	1.74605e-05	7.05128e-05	false	false	true	false	654.67	498.566	3.46175	0.00102426	0.00198849	1380.71	2520.18	-7.45893	5.46617e-10	6.99669e-09	true	false	FALSE
hsa-miR-145	CAMK2D	0.605001	0.69607	-0.257635	-4.11163	0.000127493	0.000423267	false	false	true	false	1296.99	946.394	7.02722	2.86635e-09	1.48204e-08	1380.71	2520.18	-7.45893	5.46617e-10	6.99669e-09	true	false	FALSE
hsa-miR-145	CC2D1B	0.339759	0.401114	-0.281835	-4.90116	8.26829e-06	3.58653e-05	false	false	true	false	1198.9	930.599	8.49888	1.0263e-11	9.13276e-11	1380.71	2520.18	-7.45893	5.46617e-10	6.99669e-09	true	false	FALSE
hsa-miR-145	CRTC1	0.564467	0.661173	-0.285969	-3.98578	0.000193452	0.000612472	false	false	true	false	1213.53	890.169	5.92268	1.92476e-07	7.15576e-07	1380.71	2520.18	-7.45893	5.46617e-10	6.99669e-09	true	false	FALSE
hsa-miR-145	DPH5	0.0577162	0.0808057	-0.531538	-6.31972	4.28493e-08	3.02812e-07	false	false	true	false	485.925	416.837	3.34616	0.00145495	0.00275328	1380.71	2520.18	-7.45893	5.46617e-10	6.99669e-09	true	false	FALSE
hsa-miR-145	E2F3	0.273417	0.36247	-0.490477	-5.31494	1.84505e-06	9.20756e-06	false	false	true	false	569.289	483.898	4.16618	0.000106221	0.000246429	1380.71	2520.18	-7.45893	5.46617e-10	6.99669e-09	true	false	FALSE
hsa-miR-145	EIF4E3	0.29399	0.356348	-0.338082	-5.90812	2.03309e-07	1.24112e-06	false	false	true	false	1383.77	1188.01	3.55594	0.000765862	0.00152676	1380.71	2520.18	-7.45893	5.46617e-10	6.99669e-09	true	false	FALSE
hsa-miR-145	ELOF1	0.292438	0.347524	-0.30025	-4.63435	2.1279e-05	8.43349e-05	false	false	true	false	1237.16	951.739	3.83746	0.000313731	0.000669262	1380.71	2520.18	-7.45893	5.46617e-10	6.99669e-09	true	false	FALSE
hsa-miR-145	EML4	0.45634	0.519679	-0.223328	-4.81053	1.1423e-05	4.80576e-05	false	true	true	true	1871.74	1588.22	5.09165	4.16449e-06	1.22517e-05	1380.71	2520.18	-7.45893	5.46617e-10	6.99669e-09	true	false	FALSE
hsa-miR-145	ERLIN1	0.820638	0.872913	-0.0988252	-3.37084	0.00135064	0.00345127	false	false	true	false	1361.19	1002.83	9.20387	7.18485e-13	8.35226e-12	1380.71	2520.18	-7.45893	5.46617e-10	6.99669e-09	true	false	FALSE
hsa-miR-145	FAM104A	0.0702922	0.092993	-0.466847	-5.9374	1.82101e-07	1.12245e-06	false	false	true	false	670.8	564.661	5.39633	1.36792e-06	4.33368e-06	1380.71	2520.18	-7.45893	5.46617e-10	6.99669e-09	true	false	FALSE
hsa-miR-145	FBXO45	0.177885	0.246407	-0.547192	-4.77819	1.2813e-05	5.33223e-05	false	false	true	false	274.708	226.223	5.31525	1.8429e-06	5.73302e-06	1380.71	2520.18	-7.45893	5.46617e-10	6.99669e-09	true	false	FALSE
hsa-miR-145	GIT1	0.545033	0.61524	-0.201398	-4.55602	2.79807e-05	0.000108183	false	false	true	false	1745.14	1340.46	8.83973	2.82386e-12	2.8422e-11	1380.71	2520.18	-7.45893	5.46617e-10	6.99669e-09	true	false	FALSE
hsa-miR-145	GK5	0.264715	0.339024	-0.494646	-3.79786	0.000356423	0.00105526	false	false	true	false	582.151	426.924	3.35894	0.00140002	0.00265576	1380.71	2520.18	-7.45893	5.46617e-10	6.99669e-09	true	false	FALSE
hsa-miR-145	GXYLT1	0.0853022	0.112248	-0.4552	-5.80112	3.03824e-07	1.78429e-06	false	false	true	false	799.62	707.192	3.49891	0.000913718	0.00179575	1380.71	2520.18	-7.45893	5.46617e-10	6.99669e-09	true	false	FALSE
hsa-miR-145	IVNS1ABP	0.740142	0.823418	-0.17992	-4.86291	9.47917e-06	4.0601e-05	false	false	true	false	2503.96	2098.96	4.70891	1.63708e-05	4.35913e-05	1380.71	2520.18	-7.45893	5.46617e-10	6.99669e-09	true	false	FALSE
hsa-miR-145	KIF3A	0.151384	0.210433	-0.5629	-5.21343	2.67471e-06	1.28806e-05	false	false	true	false	408.345	348.866	3.39896	0.0012404	0.00237282	1380.71	2520.18	-7.45893	5.46617e-10	6.99669e-09	true	false	FALSE
hsa-miR-145	KPNA1	0.44866	0.530842	-0.278518	-5.51653	8.77434e-07	4.68685e-06	false	false	true	false	1422.76	1258.97	6.3468	3.86548e-08	1.61951e-07	1380.71	2520.18	-7.45893	5.46617e-10	6.99669e-09	true	false	FALSE
hsa-miR-145	LMNB2	0.467911	0.567783	-0.322158	-4.78456	1.25267e-05	5.2226e-05	false	false	true	false	1010.49	806.23	5.44009	1.16406e-06	3.73176e-06	1380.71	2520.18	-7.45893	5.46617e-10	6.99669e-09	true	false	FALSE
hsa-miR-145	MAP2K4	0.325652	0.417192	-0.426071	-6.04148	1.22994e-07	7.84429e-07	false	true	true	true	965.545	890.207	3.77347	0.000385431	0.000807811	1380.71	2520.18	-7.45893	5.46617e-10	6.99669e-09	true	false	FALSE
hsa-miR-145	MDFIC	0.855034	0.907566	-0.0948249	-4.4765	3.68777e-05	0.000138593	false	false	true	false	1880.25	1463.73	3.78335	0.000373423	0.000784745	1380.71	2520.18	-7.45893	5.46617e-10	6.99669e-09	true	false	FALSE
hsa-miR-145	NCSTN	0.702806	0.73579	-0.0732179	-3.45447	0.00104733	0.00274612	false	false	true	false	3721.7	3253.26	4.66595	1.90449e-05	5.01536e-05	1380.71	2520.18	-7.45893	5.46617e-10	6.99669e-09	true	false	FALSE
hsa-miR-145	NDFIP2	0.400999	0.512418	-0.411947	-5.40906	1.30525e-06	6.73891e-06	false	false	true	false	759.929	632.966	6.02421	1.31284e-07	5.0172e-07	1380.71	2520.18	-7.45893	5.46617e-10	6.99669e-09	true	false	FALSE
hsa-miR-145	NDUFA4	0.656844	0.680892	-0.0578859	-3.42221	0.00115577	0.00299884	false	false	true	false	4862.33	3914.08	3.16604	0.0024814	0.00450946	1380.71	2520.18	-7.45893	5.46617e-10	6.99669e-09	true	false	FALSE
hsa-miR-145	NUDT3	0.601577	0.66734	-0.176352	-3.64529	0.000579107	0.00162228	false	false	true	false	779.394	534.079	7.9726	7.63172e-11	5.52434e-10	1380.71	2520.18	-7.45893	5.46617e-10	6.99669e-09	true	false	FALSE
hsa-miR-145	P4HA1	0.379099	0.462389	-0.364856	-4.3264	6.1763e-05	0.00021989	false	false	true	false	776.523	578.745	4.62228	2.21987e-05	5.78052e-05	1380.71	2520.18	-7.45893	5.46617e-10	6.99669e-09	true	false	FALSE
hsa-miR-145	PBX3	0.458409	0.537451	-0.334961	-3.83314	0.000318135	0.000953493	false	false	true	false	2976.49	1541.35	3.40428	0.00122052	0.00233739	1380.71	2520.18	-7.45893	5.46617e-10	6.99669e-09	true	false	FALSE
hsa-miR-145	PLXNA2	0.439212	0.506762	-0.251436	-3.54758	0.000785998	0.00212521	false	false	true	false	1552.97	1291.43	3.16317	0.00250227	0.00454449	1380.71	2520.18	-7.45893	5.46617e-10	6.99669e-09	true	false	FALSE
hsa-miR-145	POGK	0.344535	0.431088	-0.385399	-6.12944	8.81992e-08	5.80447e-07	false	false	true	false	1119.25	1022.78	3.41859	0.00116855	0.00224635	1380.71	2520.18	-7.45893	5.46617e-10	6.99669e-09	true	false	FALSE
hsa-miR-145	PPP1R9A	0.42525	0.511972	-0.295339	-3.77274	0.000386341	0.00113334	false	false	true	false	854.03	646.612	5.62046	5.96519e-07	2.0326e-06	1380.71	2520.18	-7.45893	5.46617e-10	6.99669e-09	true	false	FALSE
hsa-miR-145	PPP3CA	0.756724	0.856329	-0.201829	-5.59153	6.64279e-07	3.64435e-06	true	false	true	false	1050.99	918.452	4.46059	3.89631e-05	9.73683e-05	1380.71	2520.18	-7.45893	5.46617e-10	6.99669e-09	true	false	FALSE
hsa-miR-145	PXN	0.722549	0.745825	-0.0495391	-3.26585	0.00184972	0.00458413	false	false	true	false	3974.08	3157.86	7.50114	4.64864e-10	2.83996e-09	1380.71	2520.18	-7.45893	5.46617e-10	6.99669e-09	true	false	FALSE
hsa-miR-145	RAB11FIP4	0.517902	0.594477	-0.250805	-3.31589	0.00159332	0.0040088	false	false	true	false	1226.31	872.51	5.56356	7.36998e-07	2.47023e-06	1380.71	2520.18	-7.45893	5.46617e-10	6.99669e-09	true	false	FALSE
hsa-miR-145	RAD18	0.0648777	0.0907532	-0.525802	-5.00086	5.78067e-06	2.58927e-05	false	false	true	false	201.415	156.46	5.89227	2.15793e-07	7.96419e-07	1380.71	2520.18	-7.45893	5.46617e-10	6.99669e-09	true	false	FALSE
hsa-miR-145	SEH1L	0.240533	0.302002	-0.396142	-5.06754	4.54419e-06	2.08254e-05	false	false	true	false	744.239	588.028	6.91348	4.43377e-09	2.20384e-08	1380.71	2520.18	-7.45893	5.46617e-10	6.99669e-09	true	false	FALSE
hsa-miR-145	SNX27	0.56049	0.656823	-0.269631	-4.48489	3.58217e-05	0.000135033	false	false	true	false	1114.56	840.718	7.76617	1.68225e-10	1.12946e-09	1380.71	2520.18	-7.45893	5.46617e-10	6.99669e-09	true	false	FALSE
hsa-miR-145	STIM2	0.303866	0.397177	-0.490825	-4.71761	1.58757e-05	6.47322e-05	false	false	true	false	490.814	412.224	4.0538	0.000154535	0.000348108	1380.71	2520.18	-7.45893	5.46617e-10	6.99669e-09	true	false	FALSE
hsa-miR-145	TBC1D22B	0.170401	0.210436	-0.3766	-3.67164	0.000532919	0.00150761	false	false	true	false	642.633	478.692	8.56613	7.9509e-12	7.21697e-11	1380.71	2520.18	-7.45893	5.46617e-10	6.99669e-09	true	false	FALSE
hsa-miR-145	TM9SF4	0.268151	0.30548	-0.217621	-5.14526	3.42837e-06	1.61432e-05	false	false	true	false	2004.14	1803.15	4.05636	0.000153228	0.000345345	1380.71	2520.18	-7.45893	5.46617e-10	6.99669e-09	true	false	FALSE
hsa-miR-145	TMOD3	0.513279	0.609337	-0.309215	-4.1979	9.54778e-05	0.000326265	true	false	true	false	1243.96	952.144	4.99501	5.9037e-06	1.69741e-05	1380.71	2520.18	-7.45893	5.46617e-10	6.99669e-09	true	false	FALSE
hsa-miR-145	TPM4	0.657724	0.700451	-0.10436	-3.59342	0.00068143	0.00187259	false	true	true	true	4027.46	3229.58	3.19693	0.00226699	0.00415486	1380.71	2520.18	-7.45893	5.46617e-10	6.99669e-09	true	false	FALSE
hsa-miR-145	U2AF2	0.394576	0.420743	-0.104406	-4.20001	9.48003e-05	0.00032418	false	false	true	false	3154.32	2919.6	3.1496	0.00260314	0.00471577	1380.71	2520.18	-7.45893	5.46617e-10	6.99669e-09	true	false	FALSE
hsa-miR-145	USP31	0.45041	0.567864	-0.425259	-4.36363	5.43852e-05	0.000196016	false	false	true	false	337.512	264.767	5.04309	4.96402e-06	1.44411e-05	1380.71	2520.18	-7.45893	5.46617e-10	6.99669e-09	true	false	FALSE
hsa-miR-145	UXS1	0.546791	0.640945	-0.287754	-4.26394	7.63805e-05	0.000266411	false	false	true	false	1322.83	1040.85	7.13118	1.92343e-09	1.03295e-08	1380.71	2520.18	-7.45893	5.46617e-10	6.99669e-09	true	false	FALSE
hsa-miR-145	VAMP4	0.198159	0.246363	-0.392519	-4.3111	6.50705e-05	0.000230376	false	false	true	false	647.201	486.617	7.344	8.49723e-10	4.93561e-09	1380.71	2520.18	-7.45893	5.46617e-10	6.99669e-09	true	false	FALSE
hsa-miR-145	ZDHHC8	0.292141	0.375512	-0.416074	-5.40422	1.32872e-06	6.84909e-06	false	false	true	false	808.795	672.143	4.45124	4.02417e-05	0.00010033	1380.71	2520.18	-7.45893	5.46617e-10	6.99669e-09	true	false	FALSE
hsa-miR-145	ZDHHC9	0.214075	0.282227	-0.472612	-4.8653	9.39854e-06	4.02894e-05	false	false	true	false	691.334	596.153	3.36707	0.00136609	0.00259653	1380.71	2520.18	-7.45893	5.46617e-10	6.99669e-09	true	false	FALSE
hsa-miR-145	ZHX2	0.579029	0.644439	-0.197713	-3.51213	0.000877183	0.00234182	false	false	true	false	1746.06	1177.88	6.23304	5.95564e-08	2.42792e-07	1380.71	2520.18	-7.45893	5.46617e-10	6.99669e-09	true	false	FALSE
hsa-miR-145	ZNF282	0.12133	0.160187	-0.460211	-5.53193	8.28753e-07	4.45806e-06	false	false	true	false	672.76	571.755	4.71107	1.62463e-05	4.33106e-05	1380.71	2520.18	-7.45893	5.46617e-10	6.99669e-09	true	false	FALSE
hsa-miR-148b	ARFIP1	0.186398	0.218054	-0.26745	-3.29923	0.00167471	0.00419205	false	false	false	false	940.353	881.755	3.30581	0.00164213	0.00308446	299.294	406.766	-5.2173	2.63727e-06	1.05491e-05	true	false	FALSE
hsa-miR-152	ABL2	0.120236	0.189003	-0.818115	-5.88928	2.18238e-07	1.32305e-06	false	true	false	false	646.253	549.247	4.02172	0.000171841	0.000384077	389.103	732.054	-6.36092	3.6634e-08	2.46798e-07	true	false	FALSE
hsa-miR-152	AMMECR1	0.0610814	0.0978262	-0.813227	-5.68909	4.61909e-07	2.61397e-06	false	false	false	false	233.943	190.953	5.02012	5.393e-06	1.55995e-05	389.103	732.054	-6.36092	3.6634e-08	2.46798e-07	true	false	FALSE
hsa-miR-152	ARFIP1	0.211247	0.346315	-0.86455	-7.25964	1.17471e-09	1.16991e-08	false	false	false	false	940.353	881.755	3.30581	0.00164213	0.00308446	389.103	732.054	-6.36092	3.6634e-08	2.46798e-07	true	false	FALSE
hsa-miR-152	ARL8B	0.165976	0.231648	-0.570652	-7.25033	1.21747e-09	1.20834e-08	false	false	false	false	2858	2540.4	4.50347	3.35878e-05	8.49208e-05	389.103	732.054	-6.36092	3.6634e-08	2.46798e-07	true	false	FALSE
hsa-miR-152	ATG4D	0.0330735	0.0485671	-0.746799	-3.61798	0.000631002	0.00174866	false	false	false	false	409.554	333.37	3.20149	0.00223681	0.00410305	389.103	732.054	-6.36092	3.6634e-08	2.46798e-07	true	false	FALSE
hsa-miR-152	B4GALT2	0.066752	0.0908422	-0.521048	-3.45933	0.00103187	0.0027096	false	false	false	false	747.71	520.536	4.82912	1.06922e-05	2.94353e-05	389.103	732.054	-6.36092	3.6634e-08	2.46798e-07	true	false	FALSE
hsa-miR-152	BCL7A	0.123625	0.168191	-0.58114	-4.1857	9.94795e-05	0.000338715	false	true	false	false	1001.09	708.356	7.12053	2.0037e-09	1.07204e-08	389.103	732.054	-6.36092	3.6634e-08	2.46798e-07	true	false	FALSE
hsa-miR-152	C1orf212	0.0998922	0.145818	-0.706629	-4.37922	5.15565e-05	0.000186864	false	false	false	false	775.658	616.218	3.65484	0.000561941	0.00114715	389.103	732.054	-6.36092	3.6634e-08	2.46798e-07	true	false	FALSE
hsa-miR-152	C2orf68	0.0776199	0.122735	-0.787477	-6.5226	1.97826e-08	1.50272e-07	false	false	false	false	867.003	746.377	3.68685	0.000507889	0.00104514	389.103	732.054	-6.36092	3.6634e-08	2.46798e-07	true	false	FALSE
hsa-miR-152	C3orf64	0.0797435	0.107745	-0.582245	-3.7182	0.000459793	0.00132354	false	false	false	false	335.415	232.444	11.4072	2.42371e-16	7.64755e-15	389.103	732.054	-6.36092	3.6634e-08	2.46798e-07	true	false	FALSE
hsa-miR-152	C5orf25	0.0380536	0.0569893	-0.827998	-3.79705	0.000357352	0.00105772	false	false	false	false	203.027	171.141	4.89029	8.59609e-06	2.41116e-05	389.103	732.054	-6.36092	3.6634e-08	2.46798e-07	true	false	FALSE
hsa-miR-152	CAND1	0.437955	0.612869	-0.607212	-6.66166	1.16295e-08	9.26976e-08	false	false	false	false	2713.72	2342.37	3.26454	0.0018569	0.0034622	389.103	732.054	-6.36092	3.6634e-08	2.46798e-07	true	false	FALSE
hsa-miR-152	CCT6A	0.434898	0.602424	-0.570914	-7.22643	1.33441e-09	1.31197e-08	false	false	false	false	2757.91	2412.43	3.63843	0.000591742	0.00120474	389.103	732.054	-6.36092	3.6634e-08	2.46798e-07	true	false	FALSE
hsa-miR-152	CDC14A	0.0580535	0.0864956	-0.716734	-4.2853	7.10394e-05	0.000249453	false	false	false	false	356.282	268.963	4.04233	0.000160519	0.000360643	389.103	732.054	-6.36092	3.6634e-08	2.46798e-07	true	false	FALSE
hsa-miR-152	CDK19	0.257061	0.404333	-0.746507	-7.89509	1.02671e-10	1.31203e-09	false	false	false	false	565.317	491.648	3.83048	0.000320879	0.000681976	389.103	732.054	-6.36092	3.6634e-08	2.46798e-07	true	false	FALSE
hsa-miR-152	CPD	0.442067	0.545574	-0.435282	-3.89391	0.000261263	0.000800045	false	false	false	false	3353.83	2210.85	5.3097	1.88083e-06	5.83835e-06	389.103	732.054	-6.36092	3.6634e-08	2.46798e-07	true	false	FALSE
hsa-miR-152	CTTNBP2NL	0.167438	0.250165	-0.730837	-5.18503	2.9665e-06	1.41618e-05	false	false	false	false	641.135	502.551	6.76863	7.72305e-09	3.68771e-08	389.103	732.054	-6.36092	3.6634e-08	2.46798e-07	true	false	FALSE
hsa-miR-152	DDAH1	0.388436	0.483066	-0.393631	-3.95571	0.000213523	0.000668881	false	false	false	false	2476.98	1717.81	10.8276	1.8818e-15	4.51526e-14	389.103	732.054	-6.36092	3.6634e-08	2.46798e-07	true	false	FALSE
hsa-miR-152	DNAJB12	0.3136	0.443696	-0.62452	-5.6477	5.38993e-07	3.01143e-06	false	false	false	false	1549.88	1250.71	6.83283	6.03949e-09	2.92929e-08	389.103	732.054	-6.36092	3.6634e-08	2.46798e-07	true	false	FALSE
hsa-miR-152	DNMT1	0.231727	0.291424	-0.49476	-3.28402	0.00175244	0.00436357	true	false	false	false	1124.73	795.802	5.23231	2.4966e-06	7.59651e-06	389.103	732.054	-6.36092	3.6634e-08	2.46798e-07	true	false	FALSE
hsa-miR-152	DOCK6	0.191762	0.238801	-0.377048	-3.49592	0.000922176	0.00244975	false	false	false	false	1630.06	1034.99	11.159	5.80081e-16	1.60155e-14	389.103	732.054	-6.36092	3.6634e-08	2.46798e-07	true	false	FALSE
hsa-miR-152	DPP9	0.147495	0.208323	-0.632818	-5.52347	8.55171e-07	4.58541e-06	false	false	false	false	1100.45	845.488	7.12727	1.95253e-09	1.04597e-08	389.103	732.054	-6.36092	3.6634e-08	2.46798e-07	true	false	FALSE
hsa-miR-152	DYRK1B	0.111723	0.15826	-0.584585	-4.62339	2.21124e-05	8.73591e-05	false	false	false	false	769.385	560.638	6.04688	1.20511e-07	4.63999e-07	389.103	732.054	-6.36092	3.6634e-08	2.46798e-07	true	false	FALSE
hsa-miR-152	E2F3	0.132106	0.207551	-0.832186	-5.82296	2.79934e-07	1.65596e-06	false	false	false	false	569.289	483.898	4.16618	0.000106221	0.000246429	389.103	732.054	-6.36092	3.6634e-08	2.46798e-07	true	false	FALSE
hsa-miR-152	EIF2C4	0.0657398	0.102021	-0.896784	-4.43028	4.32573e-05	0.000159724	false	false	false	false	247.959	214.14	3.42811	0.00113515	0.00218759	389.103	732.054	-6.36092	3.6634e-08	2.46798e-07	true	false	FALSE
hsa-miR-152	EIF4E3	0.283997	0.428374	-0.734504	-6.41484	2.98346e-08	2.17962e-07	false	false	false	false	1383.77	1188.01	3.55594	0.000765862	0.00152676	389.103	732.054	-6.36092	3.6634e-08	2.46798e-07	true	false	FALSE
hsa-miR-152	EPB41L1	0.251394	0.320567	-0.471668	-4.23848	8.32579e-05	0.000288167	false	false	false	false	1706.08	1139.45	5.95752	1.68813e-07	6.32515e-07	389.103	732.054	-6.36092	3.6634e-08	2.46798e-07	true	false	FALSE
hsa-miR-152	EPN2	0.2789	0.404529	-0.609182	-5.81989	2.83175e-07	1.67377e-06	false	false	false	false	1225.25	961.063	7.95074	8.2975e-11	5.95127e-10	389.103	732.054	-6.36092	3.6634e-08	2.46798e-07	true	false	FALSE
hsa-miR-152	ERLIN1	0.253446	0.34564	-0.562737	-4.50872	3.29823e-05	0.000125324	false	false	false	false	1361.19	1002.83	9.20387	7.18485e-13	8.35226e-12	389.103	732.054	-6.36092	3.6634e-08	2.46798e-07	true	false	FALSE
hsa-miR-152	EZH1	0.0871353	0.128405	-0.663836	-6.29491	4.70864e-08	3.29629e-07	false	false	false	false	1424.58	1174.87	6.19404	6.90522e-08	2.78341e-07	389.103	732.054	-6.36092	3.6634e-08	2.46798e-07	true	false	FALSE
hsa-miR-152	FAM104A	0.150042	0.231981	-0.78639	-5.79718	3.08339e-07	1.80787e-06	false	false	false	false	670.8	564.661	5.39633	1.36792e-06	4.33368e-06	389.103	732.054	-6.36092	3.6634e-08	2.46798e-07	true	false	FALSE
hsa-miR-152	FBXL19	0.11496	0.152189	-0.484253	-3.67909	0.000520514	0.00147694	false	false	false	false	481.307	307.224	8.74912	3.97632e-12	3.87466e-11	389.103	732.054	-6.36092	3.6634e-08	2.46798e-07	true	false	FALSE
hsa-miR-152	FEZ2	0.201247	0.318843	-0.812672	-6.47713	2.35292e-08	1.75768e-07	false	false	false	false	841.858	729.467	3.93962	0.000225072	0.000492199	389.103	732.054	-6.36092	3.6634e-08	2.46798e-07	true	false	FALSE
hsa-miR-152	FLOT2	0.345928	0.437402	-0.431271	-5.01216	5.55002e-06	2.49676e-05	false	false	false	false	2710.95	1979.73	8.02235	6.30962e-11	4.63746e-10	389.103	732.054	-6.36092	3.6634e-08	2.46798e-07	true	false	FALSE
hsa-miR-152	FMR1	0.320383	0.474362	-0.672275	-7.49448	4.76901e-10	5.22678e-09	false	false	false	false	1874.77	1697.66	3.21037	0.00217924	0.00400341	389.103	732.054	-6.36092	3.6634e-08	2.46798e-07	true	false	FALSE
hsa-miR-152	FOXK2	0.311472	0.43006	-0.586998	-5.20126	2.79613e-06	1.34132e-05	false	false	false	false	1527.52	1186.78	8.41395	1.41726e-11	1.23067e-10	389.103	732.054	-6.36092	3.6634e-08	2.46798e-07	true	false	FALSE
hsa-miR-152	GGA2	0.319211	0.402604	-0.432395	-5.81722	2.86031e-07	1.68881e-06	false	false	false	false	4429.4	3480.38	4.3206	6.29981e-05	0.000151456	389.103	732.054	-6.36092	3.6634e-08	2.46798e-07	true	false	FALSE
hsa-miR-152	GPCPD1	0.308488	0.379711	-0.418205	-3.66554	0.000543295	0.00153392	false	false	false	false	1679.04	1053.2	6.04555	1.21121e-07	4.65773e-07	389.103	732.054	-6.36092	3.6634e-08	2.46798e-07	true	false	FALSE
hsa-miR-152	GPR116	0.254666	0.345867	-0.615943	-4.51422	3.23583e-05	0.000123212	false	false	false	false	2027.8	1516.52	3.90364	0.000253122	0.000549218	389.103	732.054	-6.36092	3.6634e-08	2.46798e-07	true	false	FALSE
hsa-miR-152	H2AFY	0.497227	0.588277	-0.319795	-4.03737	0.000163173	0.000527207	false	false	false	false	3403.46	2275.88	12.6594	3.34281e-18	2.26732e-16	389.103	732.054	-6.36092	3.6634e-08	2.46798e-07	true	false	FALSE
hsa-miR-152	ITFG3	0.303586	0.41539	-0.539466	-5.6231	5.90686e-07	3.2745e-06	false	false	false	false	2549.84	2087.32	3.80643	0.000346729	0.0007324	389.103	732.054	-6.36092	3.6634e-08	2.46798e-07	true	false	FALSE
hsa-miR-152	ITGA5	0.475042	0.58887	-0.437007	-3.48734	0.00094686	0.00250858	false	false	false	false	1301.43	928.324	4.53747	2.98467e-05	7.611e-05	389.103	732.054	-6.36092	3.6634e-08	2.46798e-07	true	false	FALSE
hsa-miR-152	ITGB8	0.148941	0.214156	-0.75463	-3.33355	0.00151119	0.0038203	false	false	false	false	742.556	451.312	4.66945	1.88114e-05	4.95994e-05	389.103	732.054	-6.36092	3.6634e-08	2.46798e-07	true	false	FALSE
hsa-miR-152	ITPK1	0.363715	0.45491	-0.430725	-3.70521	0.000479171	0.00137201	false	false	false	false	2037.26	1322.66	5.53213	8.28139e-07	2.73527e-06	389.103	732.054	-6.36092	3.6634e-08	2.46798e-07	true	false	FALSE
hsa-miR-152	JUB	0.0413756	0.0648445	-0.647532	-6.03186	1.27546e-07	8.10902e-07	false	false	false	false	934.706	745.929	3.20584	0.0022084	0.00405266	389.103	732.054	-6.36092	3.6634e-08	2.46798e-07	true	false	FALSE
hsa-miR-152	KIAA1217	0.537073	0.602792	-0.187137	-3.66659	0.000541492	0.00152913	false	false	false	false	7405.35	4913.37	5.5963	6.52596e-07	2.21317e-06	389.103	732.054	-6.36092	3.6634e-08	2.46798e-07	true	false	FALSE
hsa-miR-152	KPNA1	0.30133	0.451299	-0.717287	-6.93365	4.10387e-09	3.62079e-08	false	false	false	false	1422.76	1258.97	6.3468	3.86548e-08	1.61951e-07	389.103	732.054	-6.36092	3.6634e-08	2.46798e-07	true	false	FALSE
hsa-miR-152	LAMA4	0.21807	0.29675	-0.662932	-3.41434	0.00118377	0.00306321	false	false	false	false	1003.05	715.808	3.94375	0.00022205	0.000486083	389.103	732.054	-6.36092	3.6634e-08	2.46798e-07	true	false	FALSE
hsa-miR-152	LEPROTL1	0.229893	0.298782	-0.497286	-4.62572	2.19331e-05	8.6698e-05	false	false	false	false	1048.03	735.167	5.72702	4.00909e-07	1.41302e-06	389.103	732.054	-6.36092	3.6634e-08	2.46798e-07	true	false	FALSE
hsa-miR-152	LOC221710	0.0219749	0.0350228	-0.812926	-4.75866	1.37314e-05	5.67772e-05	false	false	false	false	195.855	173.056	3.84887	0.000302372	0.000645991	389.103	732.054	-6.36092	3.6634e-08	2.46798e-07	true	false	FALSE
hsa-miR-152	MDFIC	0.323384	0.457621	-0.62676	-6.38089	3.39519e-08	2.453e-07	false	false	false	false	1880.25	1463.73	3.78335	0.000373423	0.000784745	389.103	732.054	-6.36092	3.6634e-08	2.46798e-07	true	false	FALSE
hsa-miR-152	MEX3C	0.248298	0.356669	-0.621243	-5.63578	5.63455e-07	3.13434e-06	false	false	false	false	1201.93	927.336	6.05816	1.15488e-07	4.46505e-07	389.103	732.054	-6.36092	3.6634e-08	2.46798e-07	true	false	FALSE
hsa-miR-152	MNT	0.197106	0.273558	-0.604241	-3.92158	0.000238742	0.000738563	false	false	false	false	767.108	563.797	8.05301	5.61196e-11	4.17817e-10	389.103	732.054	-6.36092	3.6634e-08	2.46798e-07	true	false	FALSE
hsa-miR-152	MOSPD1	0.0421835	0.065563	-0.818732	-4.38372	5.07656e-05	0.000184308	false	false	false	false	269.549	228.41	4.703	1.67154e-05	4.44128e-05	389.103	732.054	-6.36092	3.6634e-08	2.46798e-07	true	false	FALSE
hsa-miR-152	MPRIP	0.490736	0.612148	-0.398583	-4.86149	9.52723e-06	4.07808e-05	false	false	false	false	3185.5	2268.59	9.47648	2.59837e-13	3.36577e-12	389.103	732.054	-6.36092	3.6634e-08	2.46798e-07	true	false	FALSE
hsa-miR-152	MTA2	0.131029	0.178041	-0.564442	-5.33143	1.7367e-06	8.71638e-06	false	false	false	false	1464.43	1103.85	7.7871	1.55261e-10	1.04895e-09	389.103	732.054	-6.36092	3.6634e-08	2.46798e-07	true	false	FALSE
hsa-miR-152	MTMR1	0.0992909	0.149448	-0.836724	-5.09398	4.1294e-06	1.90951e-05	false	false	false	false	654.602	560.044	5.29997	1.94913e-06	6.04166e-06	389.103	732.054	-6.36092	3.6634e-08	2.46798e-07	true	false	FALSE
hsa-miR-152	NCKIPSD	0.112007	0.151474	-0.553037	-4.04225	0.000160562	0.000519719	false	false	false	false	622.091	422.926	7.74113	1.85166e-10	1.22883e-09	389.103	732.054	-6.36092	3.6634e-08	2.46798e-07	true	false	FALSE
hsa-miR-152	NUMA1	0.205133	0.221943	-0.126533	-3.95956	0.000210844	0.000661107	false	true	false	false	11785.1	10181.9	3.60342	0.000660443	0.00133202	389.103	732.054	-6.36092	3.6634e-08	2.46798e-07	true	false	FALSE
hsa-miR-152	PIK3IP1	0.126872	0.165584	-0.492026	-4.92695	7.539e-06	3.29551e-05	false	false	false	false	2584.26	2052.02	3.57606	0.000719357	0.00144072	389.103	732.054	-6.36092	3.6634e-08	2.46798e-07	true	false	FALSE
hsa-miR-152	PNPLA6	0.322046	0.462602	-0.618179	-6.28247	4.93659e-08	3.44109e-07	false	false	false	false	1668.32	1355.64	4.65118	2.00593e-05	5.2648e-05	389.103	732.054	-6.36092	3.6634e-08	2.46798e-07	true	false	FALSE
hsa-miR-152	PPP1CB	0.617548	0.730168	-0.295102	-5.66945	4.97026e-07	2.79703e-06	false	false	false	false	6194	5365.04	5.24189	2.41081e-06	7.35364e-06	389.103	732.054	-6.36092	3.6634e-08	2.46798e-07	true	false	FALSE
hsa-miR-152	PPP1R9A	0.0803023	0.117471	-0.642301	-4.3865	5.02844e-05	0.000182736	false	false	false	false	854.03	646.612	5.62046	5.96519e-07	2.0326e-06	389.103	732.054	-6.36092	3.6634e-08	2.46798e-07	true	false	FALSE
hsa-miR-152	PSEN1	0.377279	0.555874	-0.667355	-7.46919	5.25513e-10	5.69779e-09	false	false	false	false	2025.53	1863.89	4.96414	6.59708e-06	1.88343e-05	389.103	732.054	-6.36092	3.6634e-08	2.46798e-07	true	false	FALSE
hsa-miR-152	PTPRM	0.342448	0.416847	-0.368624	-4.96393	6.60193e-06	2.91952e-05	false	false	false	false	5064.93	4047.63	4.07435	0.000144346	0.000326779	389.103	732.054	-6.36092	3.6634e-08	2.46798e-07	true	false	FALSE
hsa-miR-152	RAB35	0.0817541	0.129903	-0.875976	-5.86218	2.41624e-07	1.45046e-06	false	false	false	false	732.69	664.253	3.42143	0.00115851	0.00222805	389.103	732.054	-6.36092	3.6634e-08	2.46798e-07	true	false	FALSE
hsa-miR-152	RAI14	0.0520831	0.0722771	-0.781756	-3.55474	0.000768712	0.00208278	false	false	false	false	729.493	547.557	3.49045	0.000937819	0.00183808	389.103	732.054	-6.36092	3.6634e-08	2.46798e-07	true	false	FALSE
hsa-miR-152	RASAL1	0.206399	0.3025	-0.711922	-5.20304	2.77809e-06	1.33341e-05	false	false	false	false	927.119	694.79	3.9645	0.000207458	0.00045611	389.103	732.054	-6.36092	3.6634e-08	2.46798e-07	true	false	FALSE
hsa-miR-152	RNPEPL1	0.148064	0.182346	-0.426221	-3.4728	0.000990124	0.00261087	false	false	false	false	1609.79	1065.82	6.37321	3.49593e-08	1.47692e-07	389.103	732.054	-6.36092	3.6634e-08	2.46798e-07	true	false	FALSE
hsa-miR-152	S1PR1	0.226978	0.314736	-0.730119	-3.77143	0.000387956	0.00113761	false	false	false	false	898.539	704.351	3.77824	0.000379593	0.00079635	389.103	732.054	-6.36092	3.6634e-08	2.46798e-07	true	false	FALSE
hsa-miR-152	SCAP	0.180739	0.263366	-0.630132	-7.15372	1.76403e-09	1.68834e-08	false	false	false	false	2178.45	1859.84	4.83658	1.04117e-05	2.87181e-05	389.103	732.054	-6.36092	3.6634e-08	2.46798e-07	true	false	FALSE
hsa-miR-152	SELT	0.431357	0.611341	-0.599484	-7.65021	2.62388e-10	3.05526e-09	false	false	false	false	2506.38	2306.17	3.21139	0.00217271	0.00399482	389.103	732.054	-6.36092	3.6634e-08	2.46798e-07	true	false	FALSE
hsa-miR-152	SNAPIN	0.0928807	0.137256	-0.720817	-5.16434	3.19857e-06	1.5163e-05	false	false	false	false	744.125	590.285	5.81296	2.90627e-07	1.04791e-06	389.103	732.054	-6.36092	3.6634e-08	2.46798e-07	true	false	FALSE
hsa-miR-152	SNX27	0.239436	0.332477	-0.614484	-4.99728	5.85562e-06	2.62014e-05	false	false	false	false	1114.56	840.718	7.76617	1.68225e-10	1.12946e-09	389.103	732.054	-6.36092	3.6634e-08	2.46798e-07	true	false	FALSE
hsa-miR-152	TANC1	0.324871	0.439136	-0.512106	-4.48621	3.56589e-05	0.000134478	false	false	false	false	1711.25	1237.87	5.31468	1.84678e-06	5.74093e-06	389.103	732.054	-6.36092	3.6634e-08	2.46798e-07	true	false	FALSE
hsa-miR-152	TFDP2	0.0962237	0.152565	-0.826638	-5.26008	2.25566e-06	1.10374e-05	false	false	false	false	358.99	296.917	4.38352	5.08002e-05	0.000124246	389.103	732.054	-6.36092	3.6634e-08	2.46798e-07	true	false	FALSE
hsa-miR-152	TMEM127	0.329635	0.478412	-0.642329	-6.88752	4.89776e-09	4.24963e-08	false	false	false	false	2097.76	1882.2	5.67911	4.79434e-07	1.6666e-06	389.103	732.054	-6.36092	3.6634e-08	2.46798e-07	true	false	FALSE
hsa-miR-152	TPP1	0.204786	0.244485	-0.350409	-4.14377	0.000114508	0.000384344	false	false	false	false	4648.42	2916.19	5.84608	2.56683e-07	9.32154e-07	389.103	732.054	-6.36092	3.6634e-08	2.46798e-07	true	false	FALSE
hsa-miR-152	TRAK2	0.157365	0.189785	-0.323833	-4.5342	3.01884e-05	0.000115766	false	false	false	false	4102.93	2591.83	6.31669	4.33445e-08	1.80168e-07	389.103	732.054	-6.36092	3.6634e-08	2.46798e-07	true	false	FALSE
hsa-miR-152	UBFD1	0.0976718	0.132034	-0.535333	-4.85552	9.73228e-06	4.15889e-05	false	false	false	false	1838.51	1372.21	9.04356	1.31077e-12	1.43834e-11	389.103	732.054	-6.36092	3.6634e-08	2.46798e-07	true	false	FALSE
hsa-miR-152	UBXN1	0.514105	0.622867	-0.334643	-4.72741	1.5336e-05	6.27339e-05	false	false	false	false	3723.65	2667.43	4.6059	2.35091e-05	6.10329e-05	389.103	732.054	-6.36092	3.6634e-08	2.46798e-07	true	false	FALSE
hsa-miR-152	ULK3	0.159475	0.204258	-0.495902	-3.75852	0.000404318	0.00117972	false	false	false	false	960.72	629.968	6.42408	2.88031e-08	1.23438e-07	389.103	732.054	-6.36092	3.6634e-08	2.46798e-07	true	false	FALSE
hsa-miR-152	USF1	0.0523389	0.0721029	-0.562848	-4.85267	9.83176e-06	4.19645e-05	false	false	false	false	977.27	717.976	4.09894	0.000133003	0.000303493	389.103	732.054	-6.36092	3.6634e-08	2.46798e-07	true	false	FALSE
hsa-miR-152	USP4	0.0489348	0.069621	-0.60761	-6.36422	3.61764e-08	2.59709e-07	false	false	false	false	1574.63	1253.95	9.73793	9.86158e-14	1.42769e-12	389.103	732.054	-6.36092	3.6634e-08	2.46798e-07	true	false	FALSE
hsa-miR-152	YPEL3	0.208908	0.262064	-0.378451	-3.56554	0.000743334	0.00202218	false	false	false	false	1504.97	959.052	4.48129	3.62714e-05	9.11972e-05	389.103	732.054	-6.36092	3.6634e-08	2.46798e-07	true	false	FALSE
hsa-miR-152	ZBTB7A	0.224094	0.352505	-0.785857	-6.85824	5.47936e-09	4.70077e-08	false	false	false	false	1012.67	895.164	4.48971	3.52285e-05	8.88603e-05	389.103	732.054	-6.36092	3.6634e-08	2.46798e-07	true	false	FALSE
hsa-miR-152	ZNRF1	0.257131	0.380277	-0.693907	-5.83309	2.69501e-07	1.60133e-06	false	false	false	false	1114.21	920.485	3.6878	0.000506358	0.00104249	389.103	732.054	-6.36092	3.6634e-08	2.46798e-07	true	false	FALSE
hsa-miR-15a	ABCF1	0.0921491	0.076006	0.300209	3.67593	0.000525741	0.00148968	false	false	true	false	1297.75	1435.88	-3.26264	0.00186742	0.0034803	200.745	159.783	4.88837	8.65521e-06	3.16533e-05	true	false	FALSE
hsa-miR-15a	AFF4	0.2487	0.217259	0.197826	3.25137	0.00193086	0.00476199	false	false	true	false	2859.83	3422.1	-4.2306	8.55055e-05	0.000201462	200.745	159.783	4.88837	8.65521e-06	3.16533e-05	true	false	FALSE
hsa-miR-15a	AMMECR1L	0.0334598	0.0256004	0.38114	6.04021	1.23588e-07	7.87875e-07	false	false	true	false	529.976	583.687	-4.82135	1.09919e-05	3.02024e-05	200.745	159.783	4.88837	8.65521e-06	3.16533e-05	true	false	FALSE
hsa-miR-15a	ARHGEF9	0.0410632	0.0336147	0.267522	3.79059	0.000364842	0.00107729	false	false	true	false	542.106	626.442	-3.74722	0.000419187	0.000873035	200.745	159.783	4.88837	8.65521e-06	3.16533e-05	true	false	FALSE
hsa-miR-15a	ARPP19	0.327796	0.261246	0.343369	5.7996	3.05555e-07	1.79349e-06	false	false	true	false	3614.2	3866.42	-3.49479	0.000925387	0.00181661	200.745	159.783	4.88837	8.65521e-06	3.16533e-05	true	false	FALSE
hsa-miR-15a	ASB7	0.0360814	0.028376	0.361631	4.99267	5.95365e-06	2.66072e-05	false	false	true	false	386.693	433.041	-4.40836	4.66476e-05	0.000114807	200.745	159.783	4.88837	8.65521e-06	3.16533e-05	true	false	FALSE
hsa-miR-15a	BTRC	0.140111	0.118605	0.245992	4.15315	0.000110966	0.000373655	false	false	true	false	622.101	721.263	-5.47666	1.01695e-06	3.31224e-06	200.745	159.783	4.88837	8.65521e-06	3.16533e-05	true	false	FALSE
hsa-miR-15a	CRKL	0.276224	0.223711	0.310551	4.78042	1.27123e-05	5.29514e-05	false	false	true	false	1453.78	1597.51	-3.1849	0.00234831	0.0042884	200.745	159.783	4.88837	8.65521e-06	3.16533e-05	true	false	FALSE
hsa-miR-15a	DCAF10	0.0681856	0.0588575	0.217971	3.80337	0.000350165	0.00103899	false	false	true	false	789.647	931.155	-7.64625	2.66406e-10	1.71768e-09	200.745	159.783	4.88837	8.65521e-06	3.16533e-05	true	false	FALSE
hsa-miR-15a	DCAF5	0.125929	0.102928	0.304841	4.76554	1.34005e-05	5.55625e-05	false	false	true	false	1491.87	1649.34	-4.50125	3.38478e-05	8.55281e-05	200.745	159.783	4.88837	8.65521e-06	3.16533e-05	true	false	FALSE
hsa-miR-15a	DNAJC16	0.0545734	0.0459366	0.263869	3.53704	0.000812134	0.0021871	false	false	true	false	514.22	604.7	-5.96632	1.63308e-07	6.14027e-07	200.745	159.783	4.88837	8.65521e-06	3.16533e-05	true	false	FALSE
hsa-miR-15a	DSCR3	0.0569115	0.046435	0.291977	3.80868	0.000344238	0.0010233	false	false	true	false	753.489	836.761	-3.52832	0.000834356	0.0016507	200.745	159.783	4.88837	8.65521e-06	3.16533e-05	true	false	FALSE
hsa-miR-15a	EGLN1	0.094923	0.075709	0.338682	4.77209	1.30931e-05	5.43813e-05	false	false	true	false	1094.7	1179.15	-3.3866	0.00128777	0.00245798	200.745	159.783	4.88837	8.65521e-06	3.16533e-05	true	false	FALSE
hsa-miR-15a	EIF4E	0.0616733	0.0490433	0.347588	4.80123	1.18067e-05	4.95092e-05	false	false	true	false	596.721	651.81	-3.18587	0.00234163	0.00427801	200.745	159.783	4.88837	8.65521e-06	3.16533e-05	true	false	FALSE
hsa-miR-15a	ENTPD7	0.029373	0.0235237	0.269142	3.63869	0.000591252	0.00165172	false	false	true	false	126.016	150.286	-3.85292	0.000298435	0.000638372	200.745	159.783	4.88837	8.65521e-06	3.16533e-05	true	false	FALSE
hsa-miR-15a	GAN	0.00258476	0.00191878	0.333942	3.83781	0.000313376	0.000940724	false	false	true	false	25.0205	32.7256	-4.21644	8.96925e-05	0.000210636	200.745	159.783	4.88837	8.65521e-06	3.16533e-05	true	false	FALSE
hsa-miR-15a	HIGD1A	0.164505	0.134737	0.286372	3.90836	0.000249259	0.000767112	false	false	true	false	1953.93	2193.75	-3.20099	0.00224013	0.00410738	200.745	159.783	4.88837	8.65521e-06	3.16533e-05	true	false	FALSE
hsa-miR-15a	HNRNPA2B1	0.487696	0.438539	0.166176	4.224	8.74344e-05	0.000301088	false	true	true	true	12829.2	14351.7	-4.38125	5.11984e-05	0.000125077	200.745	159.783	4.88837	8.65521e-06	3.16533e-05	true	false	FALSE
hsa-miR-15a	IKBKB	0.107078	0.08814	0.295316	3.52776	0.000835807	0.00224293	false	false	true	false	1025.79	1143.05	-3.7719	0.000387384	0.000811707	200.745	159.783	4.88837	8.65521e-06	3.16533e-05	true	false	FALSE
hsa-miR-15a	IP6K1	0.111934	0.089178	0.348105	6.29977	4.62239e-08	3.24078e-07	false	false	true	false	1206.5	1294.28	-3.34826	0.0014458	0.00273717	200.745	159.783	4.88837	8.65521e-06	3.16533e-05	true	false	FALSE
hsa-miR-15a	IPO9	0.0480821	0.0371988	0.364819	5.77277	3.37848e-07	1.9621e-06	false	false	true	false	1642.16	1762.79	-3.38495	0.0012942	0.0024686	200.745	159.783	4.88837	8.65521e-06	3.16533e-05	true	false	FALSE
hsa-miR-15a	KDSR	0.130858	0.105883	0.306137	4.94329	7.10984e-06	3.12457e-05	false	false	true	false	1436.74	1589.97	-4.46216	3.87512e-05	9.69231e-05	200.745	159.783	4.88837	8.65521e-06	3.16533e-05	true	false	FALSE
hsa-miR-15a	KIAA0174	0.200925	0.161574	0.329485	5.39427	1.37833e-06	7.07586e-06	false	false	true	false	2653.04	2873.19	-4.51421	3.23601e-05	8.20578e-05	200.745	159.783	4.88837	8.65521e-06	3.16533e-05	true	false	FALSE
hsa-miR-15a	KPNA3	0.078786	0.0646975	0.290036	3.67445	0.000528207	0.00149574	false	false	true	false	885.955	990.347	-4.0198	0.000172933	0.000386219	200.745	159.783	4.88837	8.65521e-06	3.16533e-05	true	false	FALSE
hsa-miR-15a	KRAS	0.0426423	0.033244	0.365196	4.67213	1.86349e-05	7.47832e-05	false	true	true	true	647.657	705.33	-3.28134	0.00176644	0.00330282	200.745	159.783	4.88837	8.65521e-06	3.16533e-05	true	false	FALSE
hsa-miR-15a	LYRM5	0.02807	0.0228622	0.309822	3.9156	0.000243444	0.000751132	false	false	true	false	425.879	494.348	-3.63813	0.000592299	0.00120559	200.745	159.783	4.88837	8.65521e-06	3.16533e-05	true	false	FALSE
hsa-miR-15a	MAP7	0.0923363	0.0772646	0.254783	3.79574	0.000358854	0.00106166	false	false	true	false	932.083	1069.73	-4.88438	8.77966e-06	2.45625e-05	200.745	159.783	4.88837	8.65521e-06	3.16533e-05	true	false	FALSE
hsa-miR-15a	MED1	0.0727141	0.0620122	0.237289	3.5075	0.000889815	0.00237183	false	false	true	false	941.913	1094.36	-4.6265	2.18727e-05	5.7008e-05	200.745	159.783	4.88837	8.65521e-06	3.16533e-05	true	false	FALSE
hsa-miR-15a	MOBKL3	0.08472	0.0671641	0.335342	4.43342	4.27919e-05	0.00015822	false	false	true	false	775.446	847.452	-3.48654	0.000949192	0.00185868	200.745	159.783	4.88837	8.65521e-06	3.16533e-05	true	false	FALSE
hsa-miR-15a	MON1B	0.00371471	0.00282634	0.408957	6.01252	1.37201e-07	8.67086e-07	false	false	true	false	618.339	794.542	-7.13242	1.91432e-09	1.02869e-08	200.745	159.783	4.88837	8.65521e-06	3.16533e-05	true	false	FALSE
hsa-miR-15a	MTMR3	0.552862	0.473786	0.234643	4.24226	8.22002e-05	0.000284915	false	false	true	false	1631.22	1862.96	-4.55495	2.80848e-05	7.19366e-05	200.745	159.783	4.88837	8.65521e-06	3.16533e-05	true	false	FALSE
hsa-miR-15a	N4BP1	0.104561	0.0843635	0.336335	4.90048	8.28847e-06	3.59492e-05	false	false	true	false	1178.32	1275.98	-4.428	4.35981e-05	0.00010798	200.745	159.783	4.88837	8.65521e-06	3.16533e-05	true	false	FALSE
hsa-miR-15a	NAPEPLD	0.00842502	0.00594922	0.514722	7.80119	1.47099e-10	1.81546e-09	false	false	true	false	666.021	765.645	-3.46697	0.00100799	0.00196045	200.745	159.783	4.88837	8.65521e-06	3.16533e-05	true	false	FALSE
hsa-miR-15a	NF1	0.207861	0.175459	0.227798	3.93375	0.000229433	0.000713015	false	true	true	true	2371.93	2760.77	-3.53737	0.000811311	0.00160843	200.745	159.783	4.88837	8.65521e-06	3.16533e-05	true	false	FALSE
hsa-miR-15a	NFE2L1	0.506572	0.45236	0.179843	3.45919	0.00103231	0.0027106	false	false	true	false	7499.76	8916.36	-3.82123	0.000330594	0.000700377	200.745	159.783	4.88837	8.65521e-06	3.16533e-05	true	false	FALSE
hsa-miR-15a	NUFIP2	0.189863	0.156563	0.285574	4.5018	3.37836e-05	0.000128095	false	false	true	false	1827.46	2068.18	-4.36514	5.41045e-05	0.000131654	200.745	159.783	4.88837	8.65521e-06	3.16533e-05	true	false	FALSE
hsa-miR-15a	OTUD4	0.0253311	0.0204777	0.311997	4.15353	0.000110826	0.000373269	false	false	true	false	909.1	1069.5	-4.40875	4.65839e-05	0.000114682	200.745	159.783	4.88837	8.65521e-06	3.16533e-05	true	false	FALSE
hsa-miR-15a	PCM1	0.263825	0.215417	0.299795	5.26042	2.25283e-06	1.10254e-05	false	true	true	true	3576.25	3946.6	-3.53326	0.000821711	0.00162792	200.745	159.783	4.88837	8.65521e-06	3.16533e-05	true	true	FALSE
hsa-miR-15a	PEX13	0.0890603	0.075349	0.246801	3.47212	0.000992195	0.00261569	false	false	true	false	832.398	972.935	-4.56909	2.67351e-05	6.87452e-05	200.745	159.783	4.88837	8.65521e-06	3.16533e-05	true	false	FALSE
hsa-miR-15a	PI4KB	0.171078	0.147522	0.218126	3.2569	0.00189946	0.00469479	false	false	true	false	2065.45	2447	-9.10345	1.04682e-12	1.16653e-11	200.745	159.783	4.88837	8.65521e-06	3.16533e-05	true	false	FALSE
hsa-miR-15a	POLR3F	0.0108352	0.00846416	0.352744	4.76491	1.34304e-05	5.5673e-05	false	false	true	false	246.772	306.219	-6.5949	1.50101e-08	6.75884e-08	200.745	159.783	4.88837	8.65521e-06	3.16533e-05	true	false	FALSE
hsa-miR-15a	PPM1A	0.12089	0.102162	0.263405	4.19373	9.68284e-05	0.00033053	false	false	true	false	1264.4	1449.27	-7.00979	3.06458e-09	1.5779e-08	200.745	159.783	4.88837	8.65521e-06	3.16533e-05	true	false	FALSE
hsa-miR-15a	RLIM	0.117781	0.0942493	0.330346	5.68938	4.61415e-07	2.61168e-06	false	false	true	false	1336.15	1455.42	-3.93155	0.000231092	0.000504594	200.745	159.783	4.88837	8.65521e-06	3.16533e-05	true	false	FALSE
hsa-miR-15a	RNF111	0.0451567	0.0378814	0.263046	3.6846	0.000511515	0.00145511	false	false	true	false	633.51	736.199	-4.10688	0.000129532	0.000295887	200.745	159.783	4.88837	8.65521e-06	3.16533e-05	true	false	FALSE
hsa-miR-15a	RNF217	0.00982535	0.00760221	0.35663	3.75959	0.000402944	0.00117641	false	false	true	false	103.141	129.423	-3.78798	0.00036791	0.000774102	200.745	159.783	4.88837	8.65521e-06	3.16533e-05	true	false	FALSE
hsa-miR-15a	RTF1	0.118363	0.100989	0.244224	4.00564	0.000181201	0.000578212	false	false	true	false	1539.15	1800.43	-7.27446	1.10976e-09	6.24803e-09	200.745	159.783	4.88837	8.65521e-06	3.16533e-05	true	false	FALSE
hsa-miR-15a	40057.0	0.459576	0.40634	0.175996	4.1683	0.000105469	0.000356955	false	false	true	false	9902.4	11255.8	-4.95509	6.81504e-06	1.93937e-05	200.745	159.783	4.88837	8.65521e-06	3.16533e-05	true	false	FALSE
hsa-miR-15a	SERBP1	0.376131	0.316977	0.264219	4.78945	1.23113e-05	5.14242e-05	false	false	true	false	5346.89	6088.32	-8.78218	3.50924e-12	3.47056e-11	200.745	159.783	4.88837	8.65521e-06	3.16533e-05	true	false	FALSE
hsa-miR-15a	SETD1B	0.0780586	0.0656035	0.297828	3.29686	0.00168661	0.00421788	false	false	true	false	921.333	1039.01	-3.72586	0.000448732	0.000929401	200.745	159.783	4.88837	8.65521e-06	3.16533e-05	true	false	FALSE
hsa-miR-15a	SLC24A1	0.0329653	0.0257169	0.361825	5.23992	2.4282e-06	1.18026e-05	false	false	true	false	397.289	448.58	-3.64526	0.000579161	0.00118057	200.745	159.783	4.88837	8.65521e-06	3.16533e-05	true	false	FALSE
hsa-miR-15a	SMYD4	0.0180134	0.0140763	0.351442	4.45733	3.94038e-05	0.000146913	false	false	true	false	289.314	341.016	-4.16827	0.00010548	0.00024484	200.745	159.783	4.88837	8.65521e-06	3.16533e-05	true	false	FALSE
hsa-miR-15a	SRP72	0.14838	0.124363	0.261112	3.80383	0.000349649	0.00103768	false	false	true	false	1831.08	2095.02	-5.40501	1.32488e-06	4.20197e-06	200.745	159.783	4.88837	8.65521e-06	3.16533e-05	true	false	FALSE
hsa-miR-15a	STX17	0.0668268	0.0575359	0.225017	3.82243	0.000329324	0.000983469	false	false	true	false	825.775	970.131	-7.27684	1.09965e-09	6.19922e-09	200.745	159.783	4.88837	8.65521e-06	3.16533e-05	true	false	FALSE
hsa-miR-15a	SUPT16H	0.151516	0.125167	0.286838	4.73733	1.48075e-05	6.07702e-05	false	false	true	false	2326.87	2611.38	-6.01954	1.33614e-07	5.09948e-07	200.745	159.783	4.88837	8.65521e-06	3.16533e-05	true	false	FALSE
hsa-miR-15a	TASP1	0.0153279	0.0120478	0.328712	4.83444	1.04915e-05	4.44985e-05	false	false	true	false	195.274	237.482	-5.44869	1.12771e-06	3.63143e-06	200.745	159.783	4.88837	8.65521e-06	3.16533e-05	true	false	FALSE
hsa-miR-15a	TBL1XR1	0.556067	0.477673	0.226031	4.74577	1.43723e-05	5.91765e-05	false	false	true	false	3773.07	4309.83	-3.79186	0.000363361	0.000764905	200.745	159.783	4.88837	8.65521e-06	3.16533e-05	true	false	FALSE
hsa-miR-15a	TLK1	0.277862	0.225536	0.313031	4.78643	1.2444e-05	5.19186e-05	false	false	true	false	1318.01	1460.78	-4.56081	2.75173e-05	7.0609e-05	200.745	159.783	4.88837	8.65521e-06	3.16533e-05	true	false	FALSE
hsa-miR-15a	UNG	0.0489036	0.0412509	0.228719	3.2474	0.00195367	0.00481059	false	false	true	false	868.065	1013.83	-3.4345	0.00111326	0.00214917	200.745	159.783	4.88837	8.65521e-06	3.16533e-05	true	false	FALSE
hsa-miR-15a	USP42	0.0286486	0.0235543	0.308722	4.06236	0.000150208	0.000489964	false	false	true	false	319.123	373.573	-3.97421	0.000200947	0.000443267	200.745	159.783	4.88837	8.65521e-06	3.16533e-05	true	false	FALSE
hsa-miR-15a	VTI1A	0.0349436	0.0270464	0.411416	4.78994	1.229e-05	5.13374e-05	false	true	true	true	372.527	403.51	-3.16985	0.00245399	0.00446528	200.745	159.783	4.88837	8.65521e-06	3.16533e-05	true	false	FALSE
hsa-miR-15a	WDR82	0.260929	0.213349	0.293847	4.74589	1.4366e-05	5.91567e-05	false	false	true	false	3264.65	3613.73	-3.65686	0.000558372	0.00114058	200.745	159.783	4.88837	8.65521e-06	3.16533e-05	true	false	FALSE
hsa-miR-15a	YWHAQ	0.250471	0.217342	0.214058	3.39528	0.00125431	0.00322836	false	false	true	false	4499.27	5257.66	-6.706	9.81499e-09	4.5775e-08	200.745	159.783	4.88837	8.65521e-06	3.16533e-05	true	false	FALSE
hsa-miR-15a	ZC3H11A	0.243629	0.202062	0.261009	4.07374	0.000144637	0.000473944	false	false	true	false	3218.8	3618.94	-4.14724	0.000113185	0.000261037	200.745	159.783	4.88837	8.65521e-06	3.16533e-05	true	false	FALSE
hsa-miR-15a	ZCCHC2	0.0327362	0.0269086	0.323116	3.90044	0.000255773	0.0007851	false	false	true	false	367.459	421.737	-3.53153	0.00082611	0.00163589	200.745	159.783	4.88837	8.65521e-06	3.16533e-05	true	false	FALSE
hsa-miR-181c	AFTPH	0.104545	0.0820164	0.268935	3.68026	0.000518593	0.00147241	false	false	true	false	1235.29	1463.1	-7.41515	6.46649e-10	3.85483e-09	369.587	282.295	3.33064	0.00152441	0.00348437	true	false	FALSE
hsa-miR-181c	ANKRD13C	0.0778062	0.0571164	0.37496	3.82734	0.000324141	0.000969357	false	false	true	false	509.521	577.649	-6.93466	4.08802e-09	2.04853e-08	369.587	282.295	3.33064	0.00152441	0.00348437	true	false	FALSE
hsa-miR-181c	AP1AR	0.0234972	0.0167409	0.46351	4.024	0.000170547	0.000547654	false	false	true	false	321.868	362.073	-5.13247	3.59143e-06	1.06531e-05	369.587	282.295	3.33064	0.00152441	0.00348437	true	false	FALSE
hsa-miR-181c	AP1G1	0.0814782	0.0659561	0.266087	3.64264	0.000583951	0.00163353	false	false	true	false	2014.83	2357.75	-6.38207	3.38002e-08	1.43285e-07	369.587	282.295	3.33064	0.00152441	0.00348437	true	false	FALSE
hsa-miR-181c	ARID2	0.0707273	0.051317	0.392389	3.24214	0.00198431	0.00487831	false	true	true	true	692.597	766.05	-3.24794	0.00195057	0.0036237	369.587	282.295	3.33064	0.00152441	0.00348437	true	false	FALSE
hsa-miR-181c	ATMIN	0.190351	0.145991	0.343737	4.16514	0.000106595	0.000360372	false	false	true	false	1477.11	1666.85	-4.21968	8.87186e-05	0.000208519	369.587	282.295	3.33064	0.00152441	0.00348437	true	false	FALSE
hsa-miR-181c	ATXN1	0.272913	0.222194	0.228287	3.34788	0.00144747	0.00367075	false	false	true	false	945.942	1149.89	-5.91066	2.01379e-07	7.46419e-07	369.587	282.295	3.33064	0.00152441	0.00348437	true	false	FALSE
hsa-miR-181c	BRD1	0.0770003	0.0574708	0.331013	3.37072	0.00135111	0.00345226	false	false	true	false	898.242	1024.58	-4.57651	2.60517e-05	6.70679e-05	369.587	282.295	3.33064	0.00152441	0.00348437	true	false	FALSE
hsa-miR-181c	BRWD1	0.370363	0.289576	0.256613	3.41438	0.00118361	0.00306291	false	false	true	false	1360.53	1576.48	-3.8599	0.000291762	0.000625028	369.587	282.295	3.33064	0.00152441	0.00348437	true	false	FALSE
hsa-miR-181c	C12orf29	0.00253954	0.00162141	0.5278	3.79072	0.000364692	0.0010769	false	false	true	false	363.161	426.962	-4.44545	4.10528e-05	0.000102264	369.587	282.295	3.33064	0.00152441	0.00348437	true	false	FALSE
hsa-miR-181c	CA5B	0.0225951	0.0156103	0.391938	3.4352	0.00111087	0.00289457	false	false	true	false	265.646	307.548	-3.41417	0.00118437	0.00227321	369.587	282.295	3.33064	0.00152441	0.00348437	true	false	FALSE
hsa-miR-181c	CAMSAP1L1	0.0737267	0.0564192	0.327302	3.24574	0.00196331	0.0048312	false	false	true	false	1262.59	1453.9	-4.46913	3.78294e-05	9.4755e-05	369.587	282.295	3.33064	0.00152441	0.00348437	true	false	FALSE
hsa-miR-181c	CCNK	0.115345	0.0822972	0.39516	4.38842	4.99544e-05	0.000181681	false	false	true	false	876.055	956.485	-4.47363	3.72449e-05	9.34541e-05	369.587	282.295	3.33064	0.00152441	0.00348437	true	false	FALSE
hsa-miR-181c	CLCC1	0.0624213	0.0463566	0.375009	3.73648	0.000433804	0.001256	false	false	true	false	843.082	934.275	-3.22525	0.0020858	0.00385146	369.587	282.295	3.33064	0.00152441	0.00348437	true	false	FALSE
hsa-miR-181c	CREB1	0.274784	0.215456	0.281804	3.52813	0.000834859	0.00224087	false	true	true	true	941.203	1110.23	-6.40777	3.06491e-08	1.30634e-07	369.587	282.295	3.33064	0.00152441	0.00348437	true	false	FALSE
hsa-miR-181c	CUL3	0.458225	0.351059	0.3102	4.72115	1.56788e-05	6.39926e-05	false	false	true	false	1870.46	2050.77	-4.13219	0.000119032	0.000273351	369.587	282.295	3.33064	0.00152441	0.00348437	true	false	FALSE
hsa-miR-181c	CUL4A	0.0654555	0.0481027	0.407651	4.51242	3.25615e-05	0.000123909	false	false	true	false	1569.09	1669.05	-3.24947	0.00194177	0.00361105	369.587	282.295	3.33064	0.00152441	0.00348437	true	false	FALSE
hsa-miR-181c	DHX57	0.0466346	0.0333865	0.397778	3.4572	0.00103862	0.00272626	false	false	true	false	463.455	524.781	-5.6277	5.80662e-07	1.98406e-06	369.587	282.295	3.33064	0.00152441	0.00348437	true	false	FALSE
hsa-miR-181c	DNAJC5	0.179135	0.142827	0.290418	3.52796	0.000835307	0.0022418	false	false	true	false	2442.78	2797.25	-4.32323	6.24344e-05	0.00015031	369.587	282.295	3.33064	0.00152441	0.00348437	true	false	FALSE
hsa-miR-181c	EPS15	0.111285	0.0843958	0.355772	4.37582	5.21592e-05	0.000188807	false	true	true	true	1679.29	1848.81	-4.38589	5.03898e-05	0.000123382	369.587	282.295	3.33064	0.00152441	0.00348437	true	false	FALSE
hsa-miR-181c	FBXO11	0.119129	0.0862555	0.405088	4.48796	3.54425e-05	0.000133749	false	true	true	true	1426.07	1520.84	-3.30854	0.00162879	0.00306207	369.587	282.295	3.33064	0.00152441	0.00348437	true	false	FALSE
hsa-miR-181c	FBXO34	0.328323	0.251929	0.32641	4.07294	0.000145021	0.000474934	false	false	true	false	1375.19	1554.74	-3.38148	0.00130789	0.00249203	369.587	282.295	3.33064	0.00152441	0.00348437	true	false	FALSE
hsa-miR-181c	G3BP2	0.278023	0.224171	0.237988	3.99892	0.000185263	0.000589702	false	false	true	false	3120.63	3637.09	-4.80983	1.14516e-05	3.13456e-05	369.587	282.295	3.33064	0.00152441	0.00348437	true	false	FALSE
hsa-miR-181c	GPBP1	0.245048	0.1974	0.234749	3.37086	0.00135053	0.00345121	false	false	true	false	2207.12	2700.49	-9.56287	1.88514e-13	2.54523e-12	369.587	282.295	3.33064	0.00152441	0.00348437	true	false	FALSE
hsa-miR-181c	HAUS3	0.0172638	0.0116061	0.529987	4.20862	9.20902e-05	0.000315794	false	false	true	false	260.305	291.826	-3.47753	0.000975838	0.00190393	369.587	282.295	3.33064	0.00152441	0.00348437	true	false	FALSE
hsa-miR-181c	INO80	0.111691	0.0849103	0.338853	3.87576	0.000277136	0.000843264	false	false	true	false	810.756	926.676	-5.99309	1.47634e-07	5.58618e-07	369.587	282.295	3.33064	0.00152441	0.00348437	true	false	FALSE
hsa-miR-181c	ITSN1	0.157855	0.123767	0.284902	3.25595	0.00190482	0.00470618	false	false	true	false	586.275	692.673	-4.52032	3.16803e-05	8.04049e-05	369.587	282.295	3.33064	0.00152441	0.00348437	true	false	FALSE
hsa-miR-181c	KDM5A	0.150833	0.114551	0.319151	3.80589	0.00034734	0.00103149	false	true	true	true	1125.04	1288.39	-4.38187	5.10895e-05	0.000124847	369.587	282.295	3.33064	0.00152441	0.00348437	true	false	FALSE
hsa-miR-181c	KRAS	0.195281	0.144447	0.385689	4.77644	1.28929e-05	5.36165e-05	true	true	true	true	647.657	705.33	-3.28134	0.00176644	0.00330282	369.587	282.295	3.33064	0.00152441	0.00348437	true	false	FALSE
hsa-miR-181c	MAPK1IP1L	0.154484	0.12316	0.230729	3.283	0.00175773	0.00437534	false	false	true	false	1800.22	2196.65	-6.30034	4.61248e-08	1.91203e-07	369.587	282.295	3.33064	0.00152441	0.00348437	true	false	FALSE
hsa-miR-181c	MECP2	0.131507	0.101148	0.31676	3.73047	0.000442185	0.00127741	false	false	true	false	1732.78	1953.93	-4.64629	2.04066e-05	5.35107e-05	369.587	282.295	3.33064	0.00152441	0.00348437	true	false	FALSE
hsa-miR-181c	MEF2A	0.261252	0.203061	0.302703	4.13147	0.000119318	0.000398842	false	false	true	false	1128.46	1280.95	-3.64525	0.000579182	0.00118057	369.587	282.295	3.33064	0.00152441	0.00348437	true	false	FALSE
hsa-miR-181c	MTMR9	0.0515411	0.0378784	0.380348	3.91049	0.000247532	0.000762231	false	false	true	false	344.165	394.613	-6.16402	7.73721e-08	3.08986e-07	369.587	282.295	3.33064	0.00152441	0.00348437	true	false	FALSE
hsa-miR-181c	MTX3	0.0897338	0.0683102	0.338119	3.2933	0.00170463	0.00425671	false	false	true	false	610.636	701.932	-4.29758	6.81343e-05	0.000162894	369.587	282.295	3.33064	0.00152441	0.00348437	true	false	FALSE
hsa-miR-181c	MYNN	0.00287989	0.00210935	0.384956	3.24322	0.00197802	0.00486394	false	false	true	false	305.849	412.364	-14.1756	2.44396e-20	4.38589e-18	369.587	282.295	3.33064	0.00152441	0.00348437	true	false	FALSE
hsa-miR-181c	NAA15	0.00826311	0.00582688	0.474417	3.99828	0.000185649	0.000590737	false	false	true	false	621.753	745.516	-7.70275	2.14513e-10	1.4127e-09	369.587	282.295	3.33064	0.00152441	0.00348437	true	false	FALSE
hsa-miR-181c	NAA50	0.241385	0.184592	0.324797	4.51705	3.20419e-05	0.00012213	false	false	true	false	1827.3	2087.91	-5.09999	4.0405e-06	1.19154e-05	369.587	282.295	3.33064	0.00152441	0.00348437	true	false	FALSE
hsa-miR-181c	NFAT5	0.244394	0.191996	0.26462	3.56975	0.000733646	0.00199871	false	false	true	false	2303.19	2690.7	-3.49174	0.000934109	0.00183206	369.587	282.295	3.33064	0.00152441	0.00348437	true	false	FALSE
hsa-miR-181c	NOL8	0.0539691	0.0394142	0.393297	3.82053	0.00033134	0.000988912	false	false	true	false	592.425	669.111	-5.87561	2.2974e-07	8.41761e-07	369.587	282.295	3.33064	0.00152441	0.00348437	true	false	FALSE
hsa-miR-181c	NUFIP2	0.169889	0.129498	0.316728	4.03546	0.000164209	0.000530023	false	false	true	false	1827.46	2068.18	-4.36514	5.41045e-05	0.000131654	369.587	282.295	3.33064	0.00152441	0.00348437	true	false	FALSE
hsa-miR-181c	OTUD4	0.0438961	0.0336763	0.320346	3.5015	0.000906453	0.00241174	false	false	true	false	909.1	1069.5	-4.40875	4.65839e-05	0.000114682	369.587	282.295	3.33064	0.00152441	0.00348437	true	false	FALSE
hsa-miR-181c	PHF2	0.0975341	0.0735096	0.352564	3.75947	0.000403102	0.00117683	false	false	true	false	1446.36	1604.45	-3.48114	0.00096508	0.00188636	369.587	282.295	3.33064	0.00152441	0.00348437	true	false	FALSE
hsa-miR-181c	PPM1B	0.0432032	0.0333116	0.324853	3.91101	0.000247114	0.000761184	false	false	true	false	910.228	1072.77	-8.92142	2.07532e-12	2.14866e-11	369.587	282.295	3.33064	0.00152441	0.00348437	true	false	FALSE
hsa-miR-181c	PPP2R5E	0.0611689	0.0478386	0.324736	3.32303	0.00155964	0.00393226	false	false	true	false	605.548	703.309	-4.74024	1.4656e-05	3.93293e-05	369.587	282.295	3.33064	0.00152441	0.00348437	true	false	FALSE
hsa-miR-181c	PUM1	0.163775	0.125713	0.304326	3.5152	0.000868907	0.00232237	false	false	true	false	2333.13	2601.85	-3.37923	0.00131681	0.00250674	369.587	282.295	3.33064	0.00152441	0.00348437	true	false	FALSE
hsa-miR-181c	RLIM	0.307004	0.228851	0.352649	4.73153	1.51145e-05	6.18956e-05	false	false	true	false	1336.15	1455.42	-3.93155	0.000231092	0.000504594	369.587	282.295	3.33064	0.00152441	0.00348437	true	false	FALSE
hsa-miR-181c	RNF13	0.15681	0.121056	0.332142	4.03487	0.000164527	0.000530835	false	false	true	false	1719.98	1918.68	-4.14498	0.000114047	0.000262814	369.587	282.295	3.33064	0.00152441	0.00348437	true	false	FALSE
hsa-miR-181c	RPS6KB1	0.00613254	0.00393327	0.599856	4.36888	5.34149e-05	0.000192887	false	false	true	false	592.936	665.642	-5.65234	5.29748e-07	1.82093e-06	369.587	282.295	3.33064	0.00152441	0.00348437	true	false	FALSE
hsa-miR-181c	RRP15	0.0240529	0.0165883	0.4955	4.14498	0.000114044	0.000382951	false	false	true	false	401.327	442.428	-3.24001	0.00199685	0.0036999	369.587	282.295	3.33064	0.00152441	0.00348437	true	false	FALSE
hsa-miR-181c	SECISBP2	0.110302	0.0824236	0.384436	4.39979	4.80419e-05	0.00017546	false	false	true	false	1325.27	1440.87	-3.16805	0.00246687	0.00448399	369.587	282.295	3.33064	0.00152441	0.00348437	true	false	FALSE
hsa-miR-181c	SF1	0.286554	0.240585	0.211489	3.44113	0.00109095	0.00284824	false	false	true	false	4641.83	5541.17	-5.87697	2.28567e-07	8.38178e-07	369.587	282.295	3.33064	0.00152441	0.00348437	true	false	FALSE
hsa-miR-181c	SMAD2	0.203795	0.167127	0.245196	3.24716	0.00195506	0.00481292	false	false	true	false	2241.61	2699.78	-8.67088	5.34589e-12	5.02175e-11	369.587	282.295	3.33064	0.00152441	0.00348437	true	false	TRUE
hsa-miR-181c	SOCS4	0.0278869	0.0211295	0.355554	3.38083	0.00131046	0.00335828	false	false	true	false	444.638	539.185	-6.57723	1.60579e-08	7.16698e-08	369.587	282.295	3.33064	0.00152441	0.00348437	true	false	FALSE
hsa-miR-181c	STAU1	0.118685	0.0988794	0.249141	3.42809	0.00113524	0.00295117	false	false	true	false	3475.91	3974.44	-3.42308	0.00115269	0.00221784	369.587	282.295	3.33064	0.00152441	0.00348437	true	false	FALSE
hsa-miR-181c	TARDBP	0.244262	0.195105	0.263014	3.61216	0.000642604	0.00177754	false	false	true	false	3124.82	3626.99	-6.76576	7.80829e-09	3.71811e-08	369.587	282.295	3.33064	0.00152441	0.00348437	true	false	FALSE
hsa-miR-181c	TBC1D14	0.142818	0.110452	0.296932	3.53344	0.000821233	0.00220825	false	false	true	false	1274.39	1480.89	-5.17998	3.02154e-06	9.08782e-06	369.587	282.295	3.33064	0.00152441	0.00348437	true	false	FALSE
hsa-miR-181c	TBL1XR1	0.332046	0.26523	0.268082	3.6362	0.000595905	0.00166296	false	false	true	false	3773.07	4309.83	-3.79186	0.000363361	0.000764905	369.587	282.295	3.33064	0.00152441	0.00348437	true	false	FALSE
hsa-miR-181c	TM9SF3	0.454684	0.371017	0.249889	4.1643	0.000106893	0.00036127	false	false	true	false	4989.02	5735.45	-6.87353	5.16749e-09	2.53634e-08	369.587	282.295	3.33064	0.00152441	0.00348437	true	false	FALSE
hsa-miR-181c	UBE2J1	0.155743	0.123964	0.293818	3.82898	0.000322435	0.000964825	false	false	true	false	1833.09	2157.08	-3.48275	0.0009603	0.00187872	369.587	282.295	3.33064	0.00152441	0.00348437	true	false	FALSE
hsa-miR-181c	USP42	0.0349708	0.0260839	0.369371	3.30646	0.00163895	0.00411241	false	false	true	false	319.123	373.573	-3.97421	0.000200947	0.000443267	369.587	282.295	3.33064	0.00152441	0.00348437	true	false	FALSE
hsa-miR-181c	USP47	0.131516	0.10315	0.292947	3.57898	0.000712857	0.00194879	false	false	true	false	1655.94	1898.97	-6.3924	3.24967e-08	1.37963e-07	369.587	282.295	3.33064	0.00152441	0.00348437	true	false	FALSE
hsa-miR-181c	WDR82	0.245963	0.190683	0.29221	4.257	7.82e-05	0.000272124	false	false	true	false	3264.65	3613.73	-3.65686	0.000558372	0.00114058	369.587	282.295	3.33064	0.00152441	0.00348437	true	false	FALSE
hsa-miR-181c	YTHDC2	0.0416586	0.0306064	0.416418	3.4521	0.00105497	0.00276359	false	false	true	false	588.006	658.914	-3.62846	0.000610586	0.00123871	369.587	282.295	3.33064	0.00152441	0.00348437	true	false	FALSE
hsa-miR-181c	ZNF655	0.0902888	0.0677717	0.368639	3.58938	0.000690079	0.00189377	false	false	true	false	1173.67	1293.81	-3.13171	0.00274196	0.0049485	369.587	282.295	3.33064	0.00152441	0.00348437	true	false	FALSE
hsa-miR-181d	ACSL1	0.0260589	0.0150481	0.837477	7.0687	2.4446e-09	2.26351e-08	false	false	true	false	1558.3	2237.75	-6.0043	1.41524e-07	5.37989e-07	71.4938	30.3738	6.19744	6.81691e-08	3.9662e-07	true	false	FALSE
hsa-miR-181d	ADCY9	0.11646	0.0609467	0.842402	5.91396	1.98895e-07	1.21699e-06	false	false	true	false	1903.11	2579.38	-4.55554	2.80278e-05	7.18333e-05	71.4938	30.3738	6.19744	6.81691e-08	3.9662e-07	true	false	FALSE
hsa-miR-181d	ADO	0.036037	0.0159733	1.14085	5.79279	3.13456e-07	1.83392e-06	false	false	true	false	565.873	714.001	-5.36159	1.55448e-06	4.88875e-06	71.4938	30.3738	6.19744	6.81691e-08	3.9662e-07	true	false	FALSE
hsa-miR-181d	AFG3L2	0.0377502	0.019939	0.930171	5.67424	4.88212e-07	2.75224e-06	false	false	true	false	1347.32	1886.97	-7.02955	2.84091e-09	1.46976e-08	71.4938	30.3738	6.19744	6.81691e-08	3.9662e-07	true	false	FALSE
hsa-miR-181d	AFTPH	0.0236179	0.00907541	1.25454	7.49045	4.84337e-10	5.30026e-09	false	false	true	false	1235.29	1463.1	-7.41515	6.46649e-10	3.85483e-09	71.4938	30.3738	6.19744	6.81691e-08	3.9662e-07	true	false	FALSE
hsa-miR-181d	AHNAK	0.231048	0.127163	0.710844	6.38752	3.31061e-08	2.39727e-07	false	false	true	false	14807.7	19143.4	-3.90166	0.000254758	0.000552349	71.4938	30.3738	6.19744	6.81691e-08	3.9662e-07	true	false	FALSE
hsa-miR-181d	AKAP6	0.00689319	0.00338781	1.09792	6.84748	5.70986e-09	4.88262e-08	false	false	true	false	295.698	416.895	-5.21906	2.62035e-06	7.95338e-06	71.4938	30.3738	6.19744	6.81691e-08	3.9662e-07	true	false	FALSE
hsa-miR-181d	AKIRIN1	0.0206261	0.00997067	1.02585	7.33172	8.90745e-10	9.10576e-09	false	false	true	false	1139.64	1603.58	-6.11218	9.41525e-08	3.70672e-07	71.4938	30.3738	6.19744	6.81691e-08	3.9662e-07	true	false	FALSE
hsa-miR-181d	ANAPC16	0.0659774	0.0295034	1.11126	6.76512	7.82758e-09	6.49306e-08	false	false	true	false	2758.05	3356.02	-5.78509	3.22623e-07	1.1565e-06	71.4938	30.3738	6.19744	6.81691e-08	3.9662e-07	true	false	FALSE
hsa-miR-181d	ANKRD12	0.011894	0.00643459	0.842115	5.14481	3.43397e-06	1.61679e-05	false	false	true	false	986.074	1586.63	-10.6	4.25475e-15	9.02963e-14	71.4938	30.3738	6.19744	6.81691e-08	3.9662e-07	true	false	FALSE
hsa-miR-181d	ANKRD13C	0.0168086	0.00599606	1.37103	7.17259	1.64078e-09	1.58135e-08	false	false	true	false	509.521	577.649	-6.93466	4.08802e-09	2.04853e-08	71.4938	30.3738	6.19744	6.81691e-08	3.9662e-07	true	false	FALSE
hsa-miR-181d	ANKRD44	0.00088505	0.000425919	0.969981	4.97313	6.38726e-06	2.83424e-05	false	false	true	false	47.5837	74.4781	-3.38147	0.00130793	0.00249203	71.4938	30.3738	6.19744	6.81691e-08	3.9662e-07	true	false	FALSE
hsa-miR-181d	ANKRD50	0.0151573	0.00595195	1.25437	4.98541	6.11124e-06	2.72316e-05	false	false	true	false	548.593	661.387	-3.82279	0.000328933	0.000697374	71.4938	30.3738	6.19744	6.81691e-08	3.9662e-07	true	false	FALSE
hsa-miR-181d	ANKRD52	0.027185	0.0111304	1.19111	6.00285	1.423e-07	8.96249e-07	false	false	true	false	971.309	1184.95	-5.75663	3.58883e-07	1.27481e-06	71.4938	30.3738	6.19744	6.81691e-08	3.9662e-07	true	false	FALSE
hsa-miR-181d	AP1AR	0.00525746	0.00174464	1.4389	7.04166	2.71193e-09	2.48633e-08	false	false	true	false	321.868	362.073	-5.13247	3.59143e-06	1.06531e-05	71.4938	30.3738	6.19744	6.81691e-08	3.9662e-07	true	false	FALSE
hsa-miR-181d	AP1G1	0.0196947	0.00779052	1.27816	7.80483	1.45064e-10	1.79365e-09	false	false	true	false	2014.83	2357.75	-6.38207	3.38002e-08	1.43285e-07	71.4938	30.3738	6.19744	6.81691e-08	3.9662e-07	true	false	FALSE
hsa-miR-181d	AP1S3	0.0144515	0.00925871	0.564046	4.06718	0.000147822	0.000483195	false	false	true	false	500.68	955.64	-9.10549	1.03883e-12	1.15913e-11	71.4938	30.3738	6.19744	6.81691e-08	3.9662e-07	true	false	FALSE
hsa-miR-181d	APBA1	0.00283281	0.00171078	0.742155	3.90466	0.000252285	0.000775466	false	false	true	false	81.2571	158.903	-6.34901	3.83319e-08	1.60755e-07	71.4938	30.3738	6.19744	6.81691e-08	3.9662e-07	true	false	FALSE
hsa-miR-181d	ARHGEF3	0.0352533	0.0161583	1.02945	5.8221	2.80841e-07	1.66087e-06	false	false	true	false	578.195	779.67	-6.00922	1.38921e-07	5.29496e-07	71.4938	30.3738	6.19744	6.81691e-08	3.9662e-07	true	false	FALSE
hsa-miR-181d	ARID2	0.0159689	0.0055182	1.40144	5.88201	2.24279e-07	1.3561e-06	false	true	true	true	692.597	766.05	-3.24794	0.00195057	0.0036237	71.4938	30.3738	6.19744	6.81691e-08	3.9662e-07	true	false	FALSE
hsa-miR-181d	ARL5A	0.0270403	0.011991	1.13275	6.61304	1.4005e-08	1.09731e-07	false	false	true	false	998.977	1242.9	-4.58858	2.49765e-05	6.4512e-05	71.4938	30.3738	6.19744	6.81691e-08	3.9662e-07	true	false	FALSE
hsa-miR-181d	ATF7	0.00954135	0.0036501	1.27803	6.06432	1.12829e-07	7.24815e-07	false	false	true	false	902.586	1114.82	-6.62523	1.33674e-08	6.08597e-08	71.4938	30.3738	6.19744	6.81691e-08	3.9662e-07	true	false	FALSE
hsa-miR-181d	ATG2B	0.0191871	0.00903973	0.986423	5.64238	5.49767e-07	3.06526e-06	false	false	true	false	797.52	1156.3	-10.1155	2.46447e-14	4.25429e-13	71.4938	30.3738	6.19744	6.81691e-08	3.9662e-07	true	false	FALSE
hsa-miR-181d	ATMIN	0.0427709	0.0172056	1.27824	7.12009	2.00705e-09	1.89836e-08	false	false	true	false	1477.11	1666.85	-4.21968	8.87186e-05	0.000208519	71.4938	30.3738	6.19744	6.81691e-08	3.9662e-07	true	false	FALSE
hsa-miR-181d	ATM	0.0216687	0.00989885	1.0188	5.53345	8.24104e-07	4.43744e-06	false	true	true	true	1105.65	1593.99	-6.39884	3.17091e-08	1.34885e-07	71.4938	30.3738	6.19744	6.81691e-08	3.9662e-07	true	false	TRUE
hsa-miR-181d	ATP11C	0.00882278	0.00350257	1.20465	6.37249	3.50552e-08	2.52453e-07	false	false	true	false	290.371	362.97	-3.46332	0.00101931	0.00197934	71.4938	30.3738	6.19744	6.81691e-08	3.9662e-07	true	false	FALSE
hsa-miR-181d	ATP1B1	0.402717	0.235865	0.723686	7.28186	1.07864e-09	1.08229e-08	false	false	true	false	13086.5	15564.7	-3.21129	0.00217333	0.00399511	71.4938	30.3738	6.19744	6.81691e-08	3.9662e-07	true	false	FALSE
hsa-miR-181d	ATP2A2	0.0762162	0.0373954	1.0249	7.56377	3.6556e-10	4.11707e-09	false	false	true	false	4892.91	6215.12	-4.98812	6.05206e-06	1.73659e-05	71.4938	30.3738	6.19744	6.81691e-08	3.9662e-07	true	false	FALSE
hsa-miR-181d	ATP2B1	0.0632534	0.03021	0.915342	5.4948	9.50952e-07	5.04145e-06	false	false	true	false	719.724	1011.47	-7.86332	1.15948e-10	8.04168e-10	71.4938	30.3738	6.19744	6.81691e-08	3.9662e-07	true	false	FALSE
hsa-miR-181d	ATP8A1	0.0849474	0.0451432	0.735852	4.59481	2.44381e-05	9.56819e-05	false	false	true	false	3097.61	4426.92	-5.72392	4.0558e-07	1.42715e-06	71.4938	30.3738	6.19744	6.81691e-08	3.9662e-07	true	false	FALSE
hsa-miR-181d	ATP8B1	0.0287414	0.0127564	1.07503	6.62685	1.32846e-08	1.04568e-07	false	false	true	false	1465.3	1835.19	-3.95347	0.000215093	0.000471694	71.4938	30.3738	6.19744	6.81691e-08	3.9662e-07	true	false	FALSE
hsa-miR-181d	ATXN1	0.0620498	0.027017	1.11322	7.13434	1.90029e-09	1.8082e-08	false	false	true	false	945.942	1149.89	-5.91066	2.01379e-07	7.46419e-07	71.4938	30.3738	6.19744	6.81691e-08	3.9662e-07	true	false	FALSE
hsa-miR-181d	ATXN7	0.0327243	0.0132493	1.18083	6.44246	2.68549e-08	1.98209e-07	false	false	true	false	539.735	666.056	-5.5957	6.54063e-07	2.21728e-06	71.4938	30.3738	6.19744	6.81691e-08	3.9662e-07	true	false	FALSE
hsa-miR-181d	BCLAF1	0.189211	0.0872236	0.98052	6.79579	6.9603e-09	5.83648e-08	false	false	true	false	3154.07	3959.17	-7.7946	1.50861e-10	1.02405e-09	71.4938	30.3738	6.19744	6.81691e-08	3.9662e-07	true	false	FALSE
hsa-miR-181d	BIRC6	0.089023	0.0443134	0.907446	6.02347	1.31647e-07	8.34964e-07	false	false	true	false	1885.8	2578.18	-7.28518	1.065e-09	6.02359e-09	71.4938	30.3738	6.19744	6.81691e-08	3.9662e-07	true	false	FALSE
hsa-miR-181d	BPTF	0.0260504	0.0115351	1.02859	5.62525	5.85971e-07	3.25049e-06	false	false	true	false	1610.53	2175.93	-6.92691	4.21125e-09	2.10079e-08	71.4938	30.3738	6.19744	6.81691e-08	3.9662e-07	true	false	FALSE
hsa-miR-181d	BRD1	0.0175134	0.0062192	1.34017	6.19294	6.93412e-08	4.67635e-07	false	false	true	false	898.242	1024.58	-4.57651	2.60517e-05	6.70679e-05	71.4938	30.3738	6.19744	6.81691e-08	3.9662e-07	true	false	FALSE
hsa-miR-181d	BRWD1	0.0965173	0.0378781	1.15874	5.50063	9.30655e-07	4.9444e-06	false	false	true	false	1360.53	1576.48	-3.8599	0.000291762	0.000625028	71.4938	30.3738	6.19744	6.81691e-08	3.9662e-07	true	false	FALSE
hsa-miR-181d	C11orf30	0.00488511	0.00230766	0.938722	4.84705	1.00306e-05	4.27335e-05	false	false	true	false	269.882	433.157	-10.7681	2.32772e-15	5.47841e-14	71.4938	30.3738	6.19744	6.81691e-08	3.9662e-07	true	false	FALSE
hsa-miR-181d	C11orf75	0.0138368	0.00641349	1.02418	5.03542	5.10334e-06	2.31366e-05	false	false	true	false	579.298	803.37	-5.25817	2.2715e-06	6.97068e-06	71.4938	30.3738	6.19744	6.81691e-08	3.9662e-07	true	false	FALSE
hsa-miR-181d	C12orf29	0.000534902	0.000188434	1.20281	5.38344	1.43439e-06	7.33725e-06	false	false	true	false	363.161	426.962	-4.44545	4.10528e-05	0.000102264	71.4938	30.3738	6.19744	6.81691e-08	3.9662e-07	true	false	FALSE
hsa-miR-181d	C1GALT1	0.00806227	0.00336388	1.15619	6.43544	2.75825e-08	2.02993e-07	false	false	true	false	262.913	347.265	-4.92524	7.58512e-06	2.14505e-05	71.4938	30.3738	6.19744	6.81691e-08	3.9662e-07	true	false	FALSE
hsa-miR-181d	C2orf69	0.00724453	0.00265885	1.33224	7.12204	1.99213e-09	1.88589e-08	false	false	true	false	272.051	323.46	-3.74945	0.000416208	0.000867608	71.4938	30.3738	6.19744	6.81691e-08	3.9662e-07	true	false	FALSE
hsa-miR-181d	C5orf41	0.0366096	0.0227956	0.633549	3.92301	0.000237627	0.000735664	false	false	true	false	653.236	1117.88	-7.66525	2.47684e-10	1.60417e-09	71.4938	30.3738	6.19744	6.81691e-08	3.9662e-07	true	false	FALSE
hsa-miR-181d	C6orf192	0.00537642	0.00291553	0.903176	5.55991	7.47054e-07	4.0537e-06	false	false	true	false	296.359	485.127	-12.4374	7.03896e-18	4.06937e-16	71.4938	30.3738	6.19744	6.81691e-08	3.9662e-07	true	false	FALSE
hsa-miR-181d	C6orf89	0.0374218	0.019479	0.909851	6.01282	1.3705e-07	8.66196e-07	false	false	true	false	3222.62	4643.18	-12.696	2.95784e-18	2.07145e-16	71.4938	30.3738	6.19744	6.81691e-08	3.9662e-07	true	false	FALSE
hsa-miR-181d	C7orf41	0.0471299	0.0298482	0.559641	3.60092	0.000665635	0.00183382	false	false	true	false	877.837	1520.21	-10.1788	1.95612e-14	3.49585e-13	71.4938	30.3738	6.19744	6.81691e-08	3.9662e-07	true	false	FALSE
hsa-miR-181d	CA5B	0.00504874	0.0016306	1.36016	5.72775	3.9981e-07	2.28877e-06	false	false	true	false	265.646	307.548	-3.41417	0.00118437	0.00227321	71.4938	30.3738	6.19744	6.81691e-08	3.9662e-07	true	false	FALSE
hsa-miR-181d	CALR	0.200751	0.153143	0.414156	4.03769	0.000163001	0.000526711	false	false	true	false	32630.1	50168.6	-5.31725	1.82948e-06	5.69539e-06	71.4938	30.3738	6.19744	6.81691e-08	3.9662e-07	true	false	FALSE
hsa-miR-181d	CAMSAP1L1	0.0175053	0.00626694	1.33608	6.27612	5.05702e-08	3.51854e-07	false	false	true	false	1262.59	1453.9	-4.46913	3.78294e-05	9.4755e-05	71.4938	30.3738	6.19744	6.81691e-08	3.9662e-07	true	false	FALSE
hsa-miR-181d	CAPRIN2	0.00287115	0.000954129	1.32125	4.14925	0.000112426	0.000378085	false	false	true	false	317.613	377.237	-3.72961	0.0004434	0.000919906	71.4938	30.3738	6.19744	6.81691e-08	3.9662e-07	true	false	FALSE
hsa-miR-181d	CASC4	0.0372876	0.0161101	1.17382	7.82002	1.36862e-10	1.70103e-09	false	false	true	false	3973.97	4718.02	-6.37486	3.474e-08	1.4698e-07	71.4938	30.3738	6.19744	6.81691e-08	3.9662e-07	true	false	FALSE
hsa-miR-181d	CBFA2T2	0.0236361	0.00937914	1.218	5.55321	7.65865e-07	4.14749e-06	false	false	true	false	822.643	1001.25	-6.16182	7.80204e-08	3.11354e-07	71.4938	30.3738	6.19744	6.81691e-08	3.9662e-07	true	false	FALSE
hsa-miR-181d	CBLB	0.00570865	0.00219431	1.21159	5.07077	4.4914e-06	2.06063e-05	false	true	true	true	421.363	534.231	-3.46091	0.00102688	0.00199315	71.4938	30.3738	6.19744	6.81691e-08	3.9662e-07	true	false	FALSE
hsa-miR-181d	CBLL1	0.0108733	0.00433632	1.27733	6.85236	5.60404e-09	4.79921e-08	false	false	true	false	546.647	661.599	-4.19245	9.7247e-05	0.000226954	71.4938	30.3738	6.19744	6.81691e-08	3.9662e-07	true	false	FALSE
hsa-miR-181d	CBX5	0.0896323	0.0390673	1.10147	5.93046	1.86921e-07	1.14963e-06	false	false	true	false	3394.11	4106.51	-5.8851	2.21688e-07	8.16078e-07	71.4938	30.3738	6.19744	6.81691e-08	3.9662e-07	true	false	FALSE
hsa-miR-181d	CBX7	0.144768	0.067705	0.974938	6.95047	3.84742e-09	3.41638e-08	false	false	true	false	2323.49	2906.32	-5.29895	1.95643e-06	6.05993e-06	71.4938	30.3738	6.19744	6.81691e-08	3.9662e-07	true	false	FALSE
hsa-miR-181d	CCDC117	0.0119014	0.00534669	1.05173	5.86113	2.42576e-07	1.45527e-06	false	false	true	false	519.606	745.145	-9.14388	8.99528e-13	1.01954e-11	71.4938	30.3738	6.19744	6.81691e-08	3.9662e-07	true	false	FALSE
hsa-miR-181d	CCDC64	0.0116921	0.00423661	1.16562	5.75967	3.54827e-07	2.05289e-06	false	false	true	false	472.437	597.78	-3.89355	0.000261572	0.000565985	71.4938	30.3738	6.19744	6.81691e-08	3.9662e-07	true	false	FALSE
hsa-miR-181d	CCNK	0.0252697	0.0087639	1.3738	7.23546	1.28896e-09	1.27116e-08	false	false	true	false	876.055	956.485	-4.47363	3.72449e-05	9.34541e-05	71.4938	30.3738	6.19744	6.81691e-08	3.9662e-07	true	false	FALSE
hsa-miR-181d	CDC27	0.0235518	0.0117033	0.968219	6.06919	1.10773e-07	7.13239e-07	false	false	true	false	1881.12	2706.41	-9.94069	4.67442e-14	7.44278e-13	71.4938	30.3738	6.19744	6.81691e-08	3.9662e-07	true	false	TRUE
hsa-miR-181d	CDC73	0.0136975	0.00620042	1.02319	5.68145	4.75259e-07	2.68427e-06	false	false	true	false	828.741	1197.2	-13.3653	3.26413e-19	3.51465e-17	71.4938	30.3738	6.19744	6.81691e-08	3.9662e-07	true	false	FALSE
hsa-miR-181d	CEP350	0.0136242	0.00525812	1.27094	6.44154	2.69491e-08	1.98863e-07	false	false	true	false	1007.36	1234.51	-5.43046	1.20618e-06	3.8561e-06	71.4938	30.3738	6.19744	6.81691e-08	3.9662e-07	true	false	FALSE
hsa-miR-181d	CHD7	0.0129909	0.00638046	0.956198	5.8507	2.52263e-07	1.50839e-06	false	false	true	false	472.996	706.678	-8.12652	4.23785e-11	3.24776e-10	71.4938	30.3738	6.19744	6.81691e-08	3.9662e-07	true	false	FALSE
hsa-miR-181d	CHD9	0.026154	0.0103994	1.205	5.5562	7.57419e-07	4.10481e-06	false	false	true	false	1197.14	1455.15	-4.09407	0.000135181	0.000307811	71.4938	30.3738	6.19744	6.81691e-08	3.9662e-07	true	false	FALSE
hsa-miR-181d	CHIC1	0.00802608	0.00290102	1.3186	6.07731	1.07425e-07	6.94233e-07	false	false	true	false	414.57	501.411	-5.09924	4.05146e-06	1.19436e-05	71.4938	30.3738	6.19744	6.81691e-08	3.9662e-07	true	false	FALSE
hsa-miR-181d	CHMP1B	0.0582991	0.0297051	1.02125	6.71375	9.52849e-09	7.74713e-08	false	false	true	false	2747.11	3942.14	-3.56583	0.000742654	0.00148359	71.4938	30.3738	6.19744	6.81691e-08	3.9662e-07	true	false	FALSE
hsa-miR-181d	CLCC1	0.0141641	0.00502331	1.39519	7.00128	3.16627e-09	2.86242e-08	false	false	true	false	843.082	934.275	-3.22525	0.0020858	0.00385146	71.4938	30.3738	6.19744	6.81691e-08	3.9662e-07	true	false	FALSE
hsa-miR-181d	CNOT1	0.0755948	0.0374137	0.948293	6.42526	2.86734e-08	2.10168e-07	false	false	true	false	3053.11	4134.32	-9.24365	6.19126e-13	7.28572e-12	71.4938	30.3738	6.19744	6.81691e-08	3.9662e-07	true	false	FALSE
hsa-miR-181d	CPEB4	0.102758	0.0773139	0.392672	3.59971	0.00066815	0.00184011	false	false	true	false	1137.39	2120.37	-10.5816	4.54583e-15	9.52744e-14	71.4938	30.3738	6.19744	6.81691e-08	3.9662e-07	true	false	FALSE
hsa-miR-181d	CPT1A	0.0100824	0.00478873	0.968485	5.55808	7.52151e-07	4.07957e-06	false	false	true	false	873.669	1259.6	-7.99994	6.87413e-11	5.02898e-10	71.4938	30.3738	6.19744	6.81691e-08	3.9662e-07	true	false	FALSE
hsa-miR-181d	CREB1	0.0649187	0.0262749	1.17853	6.01125	1.37863e-07	8.70798e-07	false	true	true	true	941.203	1110.23	-6.40777	3.06491e-08	1.30634e-07	71.4938	30.3738	6.19744	6.81691e-08	3.9662e-07	true	false	FALSE
hsa-miR-181d	CREBZF	0.0373909	0.0147544	1.2339	5.6141	6.10803e-07	3.37547e-06	false	false	true	false	1362.72	1589.03	-3.28019	0.00177253	0.00331349	71.4938	30.3738	6.19744	6.81691e-08	3.9662e-07	true	false	FALSE
hsa-miR-181d	CSNK1G1	0.0147575	0.00700618	1.0044	5.85916	2.4438e-07	1.46539e-06	false	false	true	false	468.548	686.985	-11.0101	9.82546e-16	2.56474e-14	71.4938	30.3738	6.19744	6.81691e-08	3.9662e-07	true	false	FALSE
hsa-miR-181d	CTNND1	0.0752206	0.038318	0.95481	6.34081	3.9546e-08	2.81528e-07	false	false	true	false	7259.57	9397.27	-6.65124	1.21021e-08	5.56878e-08	71.4938	30.3738	6.19744	6.81691e-08	3.9662e-07	true	false	FALSE
hsa-miR-181d	CUL3	0.12589	0.0481987	1.22337	6.92384	4.26112e-09	3.74433e-08	false	false	true	false	1870.46	2050.77	-4.13219	0.000119032	0.000273351	71.4938	30.3738	6.19744	6.81691e-08	3.9662e-07	true	false	FALSE
hsa-miR-181d	CUL4A	0.0156285	0.00539535	1.44005	7.50709	4.54372e-10	5.00131e-09	false	false	true	false	1569.09	1669.05	-3.24947	0.00194177	0.00361105	71.4938	30.3738	6.19744	6.81691e-08	3.9662e-07	true	false	FALSE
hsa-miR-181d	CUL5	0.0259597	0.0114365	1.11791	6.95025	3.85078e-09	3.41901e-08	false	false	true	false	867.196	1119.16	-9.54585	2.00807e-13	2.66937e-12	71.4938	30.3738	6.19744	6.81691e-08	3.9662e-07	true	false	FALSE
hsa-miR-181d	CXADR	0.00982913	0.00399578	1.2305	5.85165	2.51367e-07	1.50355e-06	false	false	true	false	350.491	446.186	-3.9736	0.000201354	0.000444051	71.4938	30.3738	6.19744	6.81691e-08	3.9662e-07	true	false	FALSE
hsa-miR-181d	CYLD	0.0306219	0.0162854	0.857095	7.14966	1.79175e-09	1.71166e-08	false	true	true	true	1494.9	2233.86	-12.4641	6.43506e-18	3.77086e-16	71.4938	30.3738	6.19744	6.81691e-08	3.9662e-07	true	false	FALSE
hsa-miR-181d	DAZAP2	0.119082	0.0600871	0.948675	7.67412	2.39405e-10	2.81746e-09	false	false	true	false	6839.9	8632.97	-7.73337	1.90755e-10	1.263e-09	71.4938	30.3738	6.19744	6.81691e-08	3.9662e-07	true	false	FALSE
hsa-miR-181d	DCAF16	0.0130511	0.00503235	1.24815	6.09636	9.9957e-08	6.50585e-07	false	false	true	false	618.09	770.262	-9.92623	4.92924e-14	7.77664e-13	71.4938	30.3738	6.19744	6.81691e-08	3.9662e-07	true	false	FALSE
hsa-miR-181d	DCP1A	0.00641193	0.00252999	1.19645	6.47394	2.38172e-08	1.77659e-07	false	false	true	false	576.263	769.421	-8.99397	1.57938e-12	1.69635e-11	71.4938	30.3738	6.19744	6.81691e-08	3.9662e-07	true	false	FALSE
hsa-miR-181d	DDX3X	0.555732	0.362633	0.576687	7.24846	1.22622e-09	1.21536e-08	false	false	true	false	6149.34	9229.44	-7.66696	2.46072e-10	1.59613e-09	71.4938	30.3738	6.19744	6.81691e-08	3.9662e-07	true	false	FALSE
hsa-miR-181d	DEK	0.0416796	0.0225528	0.808884	5.62677	5.82673e-07	3.234e-06	false	true	true	true	2947.73	4426.62	-11.9632	3.53053e-17	1.60805e-15	71.4938	30.3738	6.19744	6.81691e-08	3.9662e-07	true	false	FALSE
hsa-miR-181d	DHX57	0.0104665	0.00355497	1.41407	6.06332	1.13257e-07	7.27348e-07	false	false	true	false	463.455	524.781	-5.6277	5.80662e-07	1.98406e-06	71.4938	30.3738	6.19744	6.81691e-08	3.9662e-07	true	false	FALSE
hsa-miR-181d	DIP2C	0.00894241	0.00519912	0.837261	5.08689	4.23685e-06	1.95509e-05	false	false	true	false	410.091	644.308	-5.92372	1.91722e-07	7.1308e-07	71.4938	30.3738	6.19744	6.81691e-08	3.9662e-07	true	false	FALSE
hsa-miR-181d	DNAJC13	0.0259282	0.0133234	0.981588	6.46231	2.48976e-08	1.85004e-07	false	false	true	false	1146.6	1622.16	-8.25257	2.61995e-11	2.13109e-10	71.4938	30.3738	6.19744	6.81691e-08	3.9662e-07	true	false	FALSE
hsa-miR-181d	DNAJC3	0.0373563	0.0206488	0.82295	5.88718	2.19965e-07	1.33277e-06	false	false	true	false	2322.32	3555.51	-9.30485	4.92543e-13	5.98415e-12	71.4938	30.3738	6.19744	6.81691e-08	3.9662e-07	true	false	FALSE
hsa-miR-181d	DNAJC5	0.0437321	0.0179673	1.24415	7.09324	2.22495e-09	2.0789e-08	false	false	true	false	2442.78	2797.25	-4.32323	6.24344e-05	0.00015031	71.4938	30.3738	6.19744	6.81691e-08	3.9662e-07	true	false	FALSE
hsa-miR-181d	DNAL1	0.0130927	0.00689596	0.830952	4.98322	6.15955e-06	2.7423e-05	false	false	true	false	450.23	735.623	-12.2485	1.3336e-17	6.85126e-16	71.4938	30.3738	6.19744	6.81691e-08	3.9662e-07	true	false	FALSE
hsa-miR-181d	EML1	0.00697004	0.00423265	0.645568	3.45992	0.00103001	0.0027053	false	false	true	false	378.157	642.396	-6.73967	8.62853e-09	4.07713e-08	71.4938	30.3738	6.19744	6.81691e-08	3.9662e-07	true	false	FALSE
hsa-miR-181d	EPB41L4B	0.0232876	0.0168943	0.455089	3.39175	0.00126783	0.00326017	false	false	true	false	1451.43	2832.01	-12.9716	1.18521e-18	1.01083e-16	71.4938	30.3738	6.19744	6.81691e-08	3.9662e-07	true	false	FALSE
hsa-miR-181d	EPB49	0.0226003	0.00989849	1.22071	6.68797	1.05162e-08	8.46783e-08	false	false	true	false	1225.14	1485.11	-4.7369	1.48302e-05	3.97843e-05	71.4938	30.3738	6.19744	6.81691e-08	3.9662e-07	true	false	FALSE
hsa-miR-181d	EPC2	0.0168493	0.00611409	1.31756	6.04353	1.22047e-07	7.7902e-07	false	false	true	false	768.669	897.614	-4.21386	9.04773e-05	0.000212132	71.4938	30.3738	6.19744	6.81691e-08	3.9662e-07	true	false	FALSE
hsa-miR-181d	EPS15	0.025909	0.00958531	1.35662	8.15553	3.79356e-11	5.34698e-10	false	true	true	true	1679.29	1848.81	-4.38589	5.03898e-05	0.000123382	71.4938	30.3738	6.19744	6.81691e-08	3.9662e-07	true	false	FALSE
hsa-miR-181d	ERLIN2	0.0452652	0.0236754	0.869867	5.60733	6.26386e-07	3.45287e-06	false	false	true	false	2226.47	3270.98	-12.2707	1.23681e-17	6.5199e-16	71.4938	30.3738	6.19744	6.81691e-08	3.9662e-07	true	false	FALSE
hsa-miR-181d	ETNK1	0.0677833	0.0275687	1.14328	5.69515	4.51572e-07	2.5602e-06	false	false	true	false	1339.02	1605.05	-4.79389	1.21187e-05	3.29828e-05	71.4938	30.3738	6.19744	6.81691e-08	3.9662e-07	true	false	FALSE
hsa-miR-181d	EYA3	0.00235617	0.00123254	0.770369	3.57436	0.000723191	0.00197307	false	false	true	false	95.9537	165.059	-7.85536	1.19538e-10	8.27736e-10	71.4938	30.3738	6.19744	6.81691e-08	3.9662e-07	true	false	FALSE
hsa-miR-181d	FAM102A	0.0348048	0.0168892	0.93261	5.87719	2.28381e-07	1.37877e-06	false	false	true	false	1796	2494.53	-5.52729	8.43147e-07	2.78058e-06	71.4938	30.3738	6.19744	6.81691e-08	3.9662e-07	true	false	FALSE
hsa-miR-181d	FAM126B	0.0123412	0.00621972	0.907424	5.17399	3.08813e-06	1.46859e-05	false	false	true	false	423.876	660.524	-12.4896	5.90503e-18	3.508e-16	71.4938	30.3738	6.19744	6.81691e-08	3.9662e-07	true	false	FALSE
hsa-miR-181d	FAM13B	0.0142247	0.00637292	1.00923	5.33464	1.71633e-06	8.62178e-06	false	false	true	false	745.119	1074.64	-10.1417	2.23923e-14	3.92846e-13	71.4938	30.3738	6.19744	6.81691e-08	3.9662e-07	true	false	FALSE
hsa-miR-181d	FAM171A1	0.00511335	0.00198266	1.11994	4.59652	2.42926e-05	9.51635e-05	false	false	true	false	374.631	476.526	-3.51869	0.000859587	0.00169594	71.4938	30.3738	6.19744	6.81691e-08	3.9662e-07	true	false	FALSE
hsa-miR-181d	FAM179B	0.00235049	0.00107199	0.971033	4.89427	8.47456e-06	3.66758e-05	false	false	true	false	532.983	841.911	-11.2802	3.78505e-16	1.1015e-14	71.4938	30.3738	6.19744	6.81691e-08	3.9662e-07	true	false	FALSE
hsa-miR-181d	FAR1	0.0104168	0.00422274	1.19048	6.17209	7.50428e-08	5.01727e-07	false	false	true	false	864.303	1123.01	-8.58983	7.26754e-12	6.62461e-11	71.4938	30.3738	6.19744	6.81691e-08	3.9662e-07	true	false	FALSE
hsa-miR-181d	FBXL17	0.0240808	0.0108011	1.10641	6.74079	8.59177e-09	7.05281e-08	false	false	true	false	912.953	1162.45	-5.45814	1.08901e-06	3.5266e-06	71.4938	30.3738	6.19744	6.81691e-08	3.9662e-07	true	false	FALSE
hsa-miR-181d	FBXO11	0.0274108	0.00969143	1.39881	7.37775	7.46474e-10	7.77634e-09	false	true	true	true	1426.07	1520.84	-3.30854	0.00162879	0.00306207	71.4938	30.3738	6.19744	6.81691e-08	3.9662e-07	true	false	FALSE
hsa-miR-181d	FBXO33	0.0121759	0.00494631	1.16779	6.00004	1.43815e-07	9.04676e-07	false	false	true	false	543.008	712.04	-7.08903	2.26115e-09	1.19714e-08	71.4938	30.3738	6.19744	6.81691e-08	3.9662e-07	true	false	FALSE
hsa-miR-181d	FBXO34	0.0827533	0.0328618	1.23241	6.46379	2.47569e-08	1.84022e-07	false	false	true	false	1375.19	1554.74	-3.38148	0.00130789	0.00249203	71.4938	30.3738	6.19744	6.81691e-08	3.9662e-07	true	false	FALSE
hsa-miR-181d	FKBP1A	0.106757	0.0509478	1.07055	6.92534	4.23668e-09	3.72625e-08	false	false	true	false	5084.04	6129.21	-3.6106	0.000645753	0.00130361	71.4938	30.3738	6.19744	6.81691e-08	3.9662e-07	true	false	FALSE
hsa-miR-181d	FNDC3A	0.0546754	0.0230663	1.03167	4.29408	6.89512e-05	0.000242769	false	false	true	false	2577.91	3264.66	-4.45632	3.95418e-05	9.86863e-05	71.4938	30.3738	6.19744	6.81691e-08	3.9662e-07	true	false	FALSE
hsa-miR-181d	FRS2	0.0142395	0.00621862	1.0774	5.48998	9.68051e-07	5.12585e-06	false	false	true	false	609.678	855.41	-8.56401	8.01516e-12	7.26e-11	71.4938	30.3738	6.19744	6.81691e-08	3.9662e-07	true	false	FALSE
hsa-miR-181d	FRYL	0.0124889	0.00468589	1.32421	7.26097	1.16874e-09	1.16463e-08	false	false	true	false	757.096	904.313	-5.27821	2.11091e-06	6.49869e-06	71.4938	30.3738	6.19744	6.81691e-08	3.9662e-07	true	false	FALSE
hsa-miR-181d	G3BP2	0.0696822	0.029435	1.14388	7.66719	2.45855e-10	2.88672e-09	false	false	true	false	3120.63	3637.09	-4.80983	1.14516e-05	3.13456e-05	71.4938	30.3738	6.19744	6.81691e-08	3.9662e-07	true	false	FALSE
hsa-miR-181d	GALK2	0.00467928	0.00172201	1.35221	7.84739	1.23243e-10	1.5474e-09	false	false	true	false	373.281	444.796	-4.75841	1.37434e-05	3.7065e-05	71.4938	30.3738	6.19744	6.81691e-08	3.9662e-07	true	false	FALSE
hsa-miR-181d	GAPVD1	0.0304963	0.0124795	1.19884	6.66865	1.13227e-08	9.04263e-08	false	false	true	false	1075.46	1298.68	-8.35586	1.76774e-11	1.50171e-10	71.4938	30.3738	6.19744	6.81691e-08	3.9662e-07	true	false	FALSE
hsa-miR-181d	GCC2	0.0335316	0.0147093	1.06711	5.98961	1.49585e-07	9.36907e-07	false	false	true	false	1121.25	1464.84	-7.56618	3.62194e-10	2.26411e-09	71.4938	30.3738	6.19744	6.81691e-08	3.9662e-07	true	false	FALSE
hsa-miR-181d	GFPT1	0.172878	0.0815435	1.03689	7.86105	1.16961e-10	1.47663e-09	false	false	true	false	2927.45	3541.08	-3.76528	0.00039567	0.000828061	71.4938	30.3738	6.19744	6.81691e-08	3.9662e-07	true	false	FALSE
hsa-miR-181d	GOLGA1	0.0102396	0.00444224	1.10769	6.03259	1.27197e-07	8.0886e-07	false	false	true	false	421.055	580.07	-11.7664	6.95045e-17	2.69241e-15	71.4938	30.3738	6.19744	6.81691e-08	3.9662e-07	true	false	FALSE
hsa-miR-181d	GPBP1	0.0593151	0.0246711	1.14044	6.52965	1.92568e-08	1.46802e-07	false	false	true	false	2207.12	2700.49	-9.56287	1.88514e-13	2.54523e-12	71.4938	30.3738	6.19744	6.81691e-08	3.9662e-07	true	false	FALSE
hsa-miR-181d	GPD1L	0.0828691	0.0563659	0.508354	3.92812	0.000233696	0.000724864	false	false	true	false	1398.73	2454.87	-10.231	1.61764e-14	2.96602e-13	71.4938	30.3738	6.19744	6.81691e-08	3.9662e-07	true	false	FALSE
hsa-miR-181d	HAUS3	0.00382176	0.00122269	1.49325	6.93583	4.0697e-09	3.59356e-08	false	false	true	false	260.305	291.826	-3.47753	0.000975838	0.00190393	71.4938	30.3738	6.19744	6.81691e-08	3.9662e-07	true	false	FALSE
hsa-miR-181d	HECA	0.0145944	0.00612268	1.17113	7.14176	1.84694e-09	1.76129e-08	false	false	true	false	659.239	894.019	-4.93678	7.27773e-06	2.06286e-05	71.4938	30.3738	6.19744	6.81691e-08	3.9662e-07	true	false	FALSE
hsa-miR-181d	HIC2	0.0214684	0.0100317	0.914944	3.55871	0.000759299	0.00206026	false	false	true	false	180.301	257.883	-5.53083	8.32163e-07	2.74751e-06	71.4938	30.3738	6.19744	6.81691e-08	3.9662e-07	true	false	FALSE
hsa-miR-181d	HS6ST1	0.0209009	0.00876494	1.08064	4.8779	8.98529e-06	3.86897e-05	false	false	true	false	613.351	818.031	-7.2234	1.35006e-09	7.45955e-09	71.4938	30.3738	6.19744	6.81691e-08	3.9662e-07	true	false	FALSE
hsa-miR-181d	HSPA5	0.31824	0.249621	0.316034	3.32379	0.00155608	0.00392385	false	false	true	false	23907.4	42180.7	-6.4889	2.24963e-08	9.87179e-08	71.4938	30.3738	6.19744	6.81691e-08	3.9662e-07	true	false	FALSE
hsa-miR-181d	ING5	0.0225089	0.00840458	1.24245	5.79553	3.10254e-07	1.81788e-06	false	false	true	false	672.353	807.681	-6.09721	9.96361e-08	3.91188e-07	71.4938	30.3738	6.19744	6.81691e-08	3.9662e-07	true	false	FALSE
hsa-miR-181d	INO80	0.0240893	0.0091406	1.31395	7.47828	5.07498e-10	5.52382e-09	false	false	true	false	810.756	926.676	-5.99309	1.47634e-07	5.58618e-07	71.4938	30.3738	6.19744	6.81691e-08	3.9662e-07	true	false	FALSE
hsa-miR-181d	IPMK	0.000641795	0.000331137	0.31164	3.68493	0.000510994	0.00145382	false	false	true	false	27.4389	43.3365	-5.4732	1.03007e-06	3.34998e-06	71.4938	30.3738	6.19744	6.81691e-08	3.9662e-07	true	false	FALSE
hsa-miR-181d	IPO8	0.0206687	0.00925568	1.10605	6.46551	2.4595e-08	1.82881e-07	false	false	true	false	1171.68	1549.73	-12.6503	3.4453e-18	2.3006e-16	71.4938	30.3738	6.19744	6.81691e-08	3.9662e-07	true	false	FALSE
hsa-miR-181d	ITSN1	0.0356496	0.0140178	1.22145	6.09674	9.98158e-08	6.49763e-07	false	false	true	false	586.275	692.673	-4.52032	3.16803e-05	8.04049e-05	71.4938	30.3738	6.19744	6.81691e-08	3.9662e-07	true	false	FALSE
[truncated: 2,635 more rows]
